# Supplementary material for: Short Exposures to Phosphine Trigger Differential Gene Expression in Phosphine-Susceptible and -Resistant Strains of Tribolium castaneum
Source: Genes (Basel). 2025 Mar 10;16(3):324. doi: 10.3390/genes16030324 (PMC11942322; doi:10.3390/genes16030324)
Supplement: Supplementary file 1 [file genes-16-00324-s001.zip]

Archive with 7 entries (6 files):
- Supplemental File S1.xlsx
- Supplemental File S2.xlsx
- Supplemental File S3.pdf
- __MACOSX/
- __MACOSX/._Supplemental File S1.xlsx
- __MACOSX/._Supplemental File S2.xlsx
- __MACOSX/._Supplemental File S3.docx
