# Supplementary material for: Short Exposures to Phosphine Trigger Differential Gene Expression in Phosphine-Susceptible and -Resistant Strains of Tribolium castaneum
Source: Genes (Basel). 2025 Mar 10;16(3):324. doi: 10.3390/genes16030324 (PMC11942322; doi:10.3390/genes16030324)
Supplement: Supplementary file 1 [file genes-16-00324-s001.zip › Supplemental File S1.xlsx]

## Sheet: name order
Sample ID	Sample #	Rep	Strain	Strain Code	Level	level code	Exposure	Recovery	Recovery code	Lexogen 6 nt well	i7 seq	6 nt i5 well	i5 forward	i5 seq (reverse complement)	MiSeq 1	MiSeq 2	NextSeq 1	MiSeq 3	Total
RL15NB	Tcas_phos_1	B	Resistant	R	1000	L	15	0	^	A1	CAGCGT	A1	CGCCAT	ATGGCG	5248	2624	7424361		7432233
RL15YB	Tcas_phos_2	B	Resistant	R	1000	L	15	24	*	A2	TCAGGA	A2	AGCGCC	GGCGCT	6785.5	3392.75	6575756		6.58593e+06
RH15NB	Tcas_phos_3	B	Resistant	R	3000	H	15	0	^	A3	TCTTAA	A3	GAATTG	CAATTC	3738.5	1869.25	4986143		4.99175e+06
RH15YB	Tcas_phos_4	B	Resistant	R	3000	H	15	24	*	A4	TTTATG	A4	GAGTCC	GGACTC	5875.5	2937.75	6457429		6.46624e+06
RC15NB	Tcas_phos_5	B	Resistant	R	0	C	15	0	^	A5	AGATAG	A5	ATGTGG	CCACAT	6186.5	3093.25	4934749		4.94403e+06
RC15YB	Tcas_phos_6	B	Resistant	R	0	C	15	24	*	A6	CTCTCG	A6	TCATAA	TTATGA	5736.5	2868.25	3197446		3.20605e+06
RL90NB	Tcas_phos_7	B	Resistant	R	1000	L	90	0	^	A7	GTGCCA	A7	TCAGCC	GGCTGA	5183	2591.5	6025239		6.03301e+06
RL90YB	Tcas_phos_8	B	Resistant	R	1000	L	90	24	*	A8	AGTACT	A8	ATCAGA	TCTGAT	7280	3640	9749578		9760498
RH90NB	Tcas_phos_9	B	Resistant	R	3000	H	90	0	^	A9	AAGCTC	A9	CTTCTT	AAGAAG	10565	5282.5	11177128		1.1193e+07
RH90YB	Tcas_phos_10	B	Resistant	R	3000	H	90	24	*	A10	GACATC	A10	GCTCTG	CAGAGC	7318.5	3659.25	4857912		4.86889e+06
RC90NB	Tcas_phos_11	B	Resistant	R	0	C	90	0	^	A11	GCAGCC	A11	TATCAA	TTGATA	7706.5	3853.25	9310702		9.32226e+06
RC90YB	Tcas_phos_12	B	Resistant	R	0	C	90	24	*	A12	CGCGGA	A12	CGGAGT	ACTCCG	6676.5	3338.25	10986136		1.09962e+07
SL15NB	Tcas_phos_13	B	Susceptible	S	1000	L	15	0	^	B1	GATCAC	B1	ATTTTA	TAAAAT	7955.5	3977.75	11119774		1.11317e+07
SL15YB	Tcas_phos_14	B	Susceptible	S	1000	L	15	24	*	B2	CGGTTA	B2	GCACAT	ATGTGC	6041	3020.5	9369110		9.37817e+06
SH15NB	Tcas_phos_15	B	Susceptible	S	3000	H	15	0	^	B3	GTCAGG	B3	ATTCCG	CGGAAT	6896	3448	12053612		12063956
SH15YB	Tcas_phos_16	B	Susceptible	S	3000	H	15	24	*	B4	AACGCC	B4	AGACTA	TAGTCT	7620	3810	11106634		11118064
SC15NB	Tcas_phos_17	B	Susceptible	S	0	C	15	0	^	B5	TTGGTA	B5	CTCAAC	GTTGAG	4813.5	2406.75	5468677		5.4759e+06
SC15YB	Tcas_phos_18	B	Susceptible	S	0	C	15	24	*	B6	TGACAC	B6	CGAGGG	CCCTCG	7806.5	3903.25	7657734		7.66944e+06
SL90NB	Tcas_phos_19	B	Susceptible	S	1000	L	90	0	^	B7	TCGAGG	B7	GAAAAC	GTTTTC	6128.5	3064.25	6516733		6.52593e+06
SL90YB	Tcas_phos_20	B	Susceptible	S	1000	L	90	24	*	B8	ATAAGA	B8	TCGGTG	CACCGA	6891	3445.5	10972429		1.09828e+07
SH90NB	Tcas_phos_21	B	Susceptible	S	3000	H	90	0	^	B9	GACGAT	B9	GACTGA	TCAGTC	9475	4737.5	11551873		1.15661e+07
SH90YB	Tcas_phos_22	B	Susceptible	S	3000	H	90	24	*	B10	CGATCT	B10	TAATCT	AGATTA	7213.5	3606.75	9969308		9.98013e+06
SC90NB	Tcas_phos_23	B	Susceptible	S	0	C	90	0	^	B11	ACTCTT	B11	CGTGCT	AGCACG	4594.5	2297.25	6507160		6.51405e+06
SC90YB	Tcas_phos_24	B	Susceptible	S	0	C	90	24	*	B12	CCTGCT	B12	TCCAGC	GCTGGA	6395.5	3197.75	6997245		7.00684e+06
RL15NA	Tcas_phos_25	A	Resistant	R	1000	L	15	0	^	C1	ACCAGT	C1	GCAACG	CGTTGC	4770	2385	4825404		4832559
RL15YA	Tcas_phos_26	A	Resistant	R	1000	L	15	24	*	C2	TTAACT	C2	CGCGTA	TACGCG	5904	2952	4385824		4394680
RH15NA	Tcas_phos_27	A	Resistant	R	3000	H	15	0	^	C3	ATACTG	C3	CTGCGC	GCGCAG	5908.5	2954.25	6316536		6.3254e+06
RH15YA	Tcas_phos_28	A	Resistant	R	3000	H	15	24	*	C4	CAAGCA	C4	ATTAAT	ATTAAT	4886	2443	4010565		4017894
RC15NA	Tcas_phos_29	A	Resistant	R	0	C	15	0	^	C5	GTTACC	C5	TCTCCT	AGGAGA	4595.5	2297.75	3263804		3.2707e+06
RC15YA	Tcas_phos_30	A	Resistant	R	0	C	15	24	*	C6	AAGACA	C6	ATCGAG	CTCGAT	7108.5	3554.25	7081326		7.09199e+06
RL90NA	Tcas_phos_31	A	Resistant	R	1000	L	90	0	^	C7	CACTAA	C7	TACCGT	ACGGTA	5391.5	2695.75	5758440		5.76653e+06
RL90YA	Tcas_phos_32	A	Resistant	R	1000	L	90	24	*	C8	GGTGAG	C8	CGCTGC	GCAGCG	4497	2248.5	1866842		1.87359e+06
RH90NA	Tcas_phos_33	A	Resistant	R	3000	H	90	0	^	C9	TCGTTC	C9	ATAGCA	TGCTAT	5691	2845.5	1464948		1.47348e+06
RH90YA	Tcas_phos_34	A	Resistant	R	3000	H	90	24	*	C10	CGTCGC	C10	TAGTTA	TAACTA	5714.5	2857.25	5275591		5.28416e+06
RC90NA	Tcas_phos_35	A	Resistant	R	0	C	90	0	^	C11	TGCTAT	C11	GCGATC	GATCGC	2940	1470	1801013		1805423
RC90YA	Tcas_phos_36	A	Resistant	R	0	C	90	24	*	C12	GCGCTG	C12	GGGTAG	CTACCC	3585.5	1792.75	2654549		2.65993e+06
SL15NA	Tcas_phos_37	A	Susceptible	S	1000	L	15	0	^	D1	TGCACG	D1	TAGGGC	GCCCTA	3490.5	1745.25	2212530		2.21777e+06
SL15YA	Tcas_phos_38	A	Susceptible	S	1000	L	15	24	*	D2	ATGAAC	D2	GATTAT	ATAATC	3877	1938.5	2613624		2.61944e+06
SH15NA	Tcas_phos_39	A	Susceptible	S	3000	H	15	0	^	D3	TATGTC	D3	CGAAAA	TTTTCG	3316.5	1658.25	1496192		1.50117e+06
SH15YA	Tcas_phos_40	A	Susceptible	S	3000	H	15	24	*	D4	GCTCGA	E9	TGTAAG	CTTACA	3629	1814.5	1305952	1631387	2.94278e+06
SC15NA	Tcas_phos_41	A	Susceptible	S	0	C	15	0	^	D5	CGCAAC	E8	GAACCA	TGGTTC	3880	1940	2031362		2037182
SC15YA	Tcas_phos_42	A	Susceptible	S	0	C	15	24	*	D6	ACAGAT	D6	GACACT	AGTGTC	4857	2428.5	1916450		1.92374e+06
SL90NA	Tcas_phos_43	A	Susceptible	S	1000	L	90	0	^	D7	GGTATA	D7	AGTGTG	CACACT	4849.5	2424.75	3210787		3.21806e+06
SL90YA	Tcas_phos_44	A	Susceptible	S	1000	L	90	24	*	D8	TTCCGC	E5	GCCTTT	AAAGGC	2895	1447.5	820973	633168	1.45848e+06
SH90NA	Tcas_phos_45	A	Susceptible	S	3000	H	90	0	^	D9	CCAATT	E4	CTCGGT	ACCGAG	3902	1951	559472	1.37529e+06	1.94061e+06
SH90YA	Tcas_phos_46	A	Susceptible	S	3000	H	90	24	*	D10	ATGGCG	D10	CTCCCA	TGGGAG	3963	1981.5	1925375		1.93132e+06
SC90NA	Tcas_phos_47	A	Susceptible	S	0	C	90	0	^	D11	AAGTGG	D11	GCATGC	GCATGC	3023.5	1511.75	797305	615537	1.41738e+06
SC90YA	Tcas_phos_48	A	Susceptible	S	0	C	90	24	*	D12	GAACCT	D12	AGATCG	CGATCT	3963.5	1981.75	1167293	914158	2.0874e+06
RL15NC	Tcas_phos_49	C	Resistant	R	1000	L	15	0	^	E1	ACATTA	E1	TAGCCG	CGGCTA	10298	5149	3129530		3144977
RL15YC	Tcas_phos_50	C	Resistant	R	1000	L	15	24	*	E2	CCTAAG	E2	ATGACC	GGTCAT	9404	4702	5360398		5374504
RH15NC	Tcas_phos_51	C	Resistant	R	3000	H	15	0	^	E3	GAGTCC	E3	TCGTGT	ACACGA	8134	4067	4795760		4807961
RH15YC	Tcas_phos_52	C	Resistant	R	3000	H	15	24	*	E4	GCGAAT	E4	CTCGGT	ACCGAG	9835.5	4917.75	5343134		5.35789e+06
RC15NC	Tcas_phos_53	C	Resistant	R	0	C	15	0	^	E5	TGGCGA	E5	GCCTTT	AAAGGC	7986.5	3993.25	4399412		4.41139e+06
RC15YC	Tcas_phos_54	C	Resistant	R	0	C	15	24	*	E6	TAGGCT	E6	CGTATC	GATACG	13670.5	6835.25	2194137		2.21464e+06
RL90NC	Tcas_phos_55	C	Resistant	R	1000	L	90	0	^	E7	CGCCTG	E7	CTTTCC	GGAAAG	14533	7266.5	4399947		4.42175e+06
RL90YC	Tcas_phos_56	C	Resistant	R	1000	L	90	24	*	E8	GAAGTG	E8	GAACCA	TGGTTC	14281.5	7140.75	5323355		5.34478e+06
RH90NC	Tcas_phos_57	C	Resistant	R	3000	H	90	0	^	E9	AGTTGA	E9	TGTAAG	CTTACA	13907	6953.5	3415459		3.43632e+06
RH90YC	Tcas_phos_58	C	Resistant	R	3000	H	90	24	*	E10	ATTGGT	E10	AGCCGG	CCGGCT	16746	8373	3500003		3525122
RC90NC	Tcas_phos_59	C	Resistant	R	0	C	90	0	^	E11	CTCATA	E11	GAGGAA	TTCCTC	16450	8225	5134646		5159321
RC90YC	Tcas_phos_60	C	Resistant	R	0	C	90	24	*	E12	TTCGAG	E12	GCAGTA	TACTGC	9086	4543	3542620		3556249
SL15NC	Tcas_phos_61	C	Susceptible	S	1000	L	15	0	^	F1	GTGTAG	F1	GCTGAC	GTCAGC	7220.5	3610.25	5113069		5.1239e+06
SL15YC	Tcas_phos_62	C	Susceptible	S	1000	L	15	24	*	F2	AATCCG	F2	CTGATA	TATCAG	10370	5185	3559096		3574651
SH15NC	Tcas_phos_63	C	Susceptible	S	3000	H	15	0	^	F3	GGAGGT	F3	AGTACA	TGTACT	9196	4598	4307607		4321401
SH15YC	Tcas_phos_64	C	Susceptible	S	3000	H	15	24	*	F4	TGGATT	F4	GAGAGG	CCTCTC	11012.5	5506.25	2918491		2.93501e+06
SC15NC	Tcas_phos_65	C	Susceptible	S	0	C	15	0	^	F5	ACCGTG	F5	TACGCA	TGCGTA	4406.5	2203.25	6472042		6.47865e+06
SC15YC	Tcas_phos_66	C	Susceptible	S	0	C	15	24	*	F6	CTCCAT	F6	TAACTC	GAGTTA	4725.5	2362.75	4800097		4.80719e+06
SL90NC	Tcas_phos_67	C	Susceptible	S	1000	L	90	0	^	F7	AATGAA	F7	AGGCCT	AGGCCT	5117.5	2558.75	5588473		5.59615e+06
SL90YC	Tcas_phos_68	C	Susceptible	S	1000	L	90	24	*	F8	CAATGC	F8	CGATTT	AAATCG	4273.5	2136.75	3457911		3.46432e+06
SH90NC	Tcas_phos_69	C	Susceptible	S	3000	H	90	0	^	F9	AACCGA	F9	GCTAGT	ACTAGC	1947.5	973.75	3223613		3.22653e+06
SH90YC	Tcas_phos_70	C	Susceptible	S	3000	H	90	24	*	F10	GCCACA	F10	CTACAG	CTGTAG	3762	1881	5759666		5765309
SC90NC	Tcas_phos_71	C	Susceptible	S	0	C	90	0	^	F11	CCGACC	F11	ATATAC	GTATAT	5178.5	2589.25	3630585		3.63835e+06
SC90YC	Tcas_phos_72	C	Susceptible	S	0	C	90	24	*	F12	AGAATC	F12	GCCGGG	CCCGGC	4248.5	2124.25	4108367		4.11474e+06
RL15ND	Tcas_phos_73	D	Resistant	R	1000	L	15	0	^	G1	CTAGTC	B12	TCCAGC	GCTGGA	5588.5	2794.25	5091801		5.10018e+06
RL15YD	Tcas_phos_74	D	Resistant	R	1000	L	15	24	*	G2	GGCTGC	B11	CGTGCT	AGCACG	4964	2482	4840282		4847728
RH15ND	Tcas_phos_75	D	Resistant	R	3000	H	15	0	^	G3	CACACT	B10	TAATCT	AGATTA	6709	3354.5	2691872		2.70194e+06
RH15YD	Tcas_phos_76	D	Resistant	R	3000	H	15	24	*	G5	CAACAG	G5	GATATA	TATATC	5565.5	2782.75	4330302		4.33865e+06
RC15ND	Tcas_phos_77	D	Resistant	R	0	C	15	0	^	G6	GCATGG	G6	CTAACT	AGTTAG	6353	3176.5	4506696		4.51623e+06
RC15YD	Tcas_phos_78	D	Resistant	R	0	C	15	24	*	G7	ACAACG	G7	CTGGCG	CGCCAG	4644.5	2322.25	3337481		3.34445e+06
RL90ND	Tcas_phos_79	D	Resistant	R	1000	L	90	0	^	G8	ACGTCT	G8	TCGCAC	GTGCGA	5417.5	2708.75	3096035		3.10416e+06
RL90YD	Tcas_phos_80	D	Resistant	R	1000	L	90	24	*	G9	CAGATG	G9	AGCTAA	TTAGCT	4788.5	2394.25	77	2022509	2.02977e+06
RH90ND	Tcas_phos_81	D	Resistant	R	3000	H	90	0	^	G4	ACCTAC	B9	GACTGA	TCAGTC	4647	2323.5	2923058		2.93003e+06
RH90YD	Tcas_phos_82	D	Resistant	R	3000	H	90	24	*	G10	CATCTA	B3	ATTCCG	CGGAAT	3747.5	1873.75	2451359		2.45698e+06
RC90ND	Tcas_phos_83	D	Resistant	R	0	C	90	0	^	G11	GGCCAA	B2	GCACAT	ATGTGC	4059.5	2029.75	2389609		2.3957e+06
RC90YD	Tcas_phos_84	D	Resistant	R	0	C	90	24	*	G12	AGGCAT	G12	AGTCAC	GTGACT	3859	1929.5	2342180		2.34797e+06
SL15ND	Tcas_phos_85	D	Susceptible	S	1000	L	15	0	^	H1	TGTGCA	H1	CTATGA	TCATAG	3311	1655.5	1983987		1.98895e+06
SL15YD	Tcas_phos_86	D	Susceptible	S	1000	L	15	24	*	H2	TACCTT	H2	TATTGG	CCAATA	3708.5	1854.25	1778200		1.78376e+06
SH15ND	Tcas_phos_87	D	Susceptible	S	3000	H	15	0	^	H3	CCGCAA	H3	TCCGAT	ATCGGA	2705	1352.5	1724582		1.72864e+06
SH15YD	Tcas_phos_88	D	Susceptible	S	3000	H	15	24	*	H4	CGAAGG	H4	CGACCC	GGGTCG	4227.5	2113.75	1963899		1.97024e+06
SC15ND	Tcas_phos_89	D	Susceptible	S	0	C	15	0	^	H5	GATTGT	A8	ATCAGA	TCTGAT	3647	1823.5	2420002		2.42547e+06
SC15YD	Tcas_phos_90	D	Susceptible	S	0	C	15	24	*	H6	AATAGC	A7	TCAGCC	GGCTGA	4371	2185.5	2088264		2.09482e+06
SL90ND	Tcas_phos_91	D	Susceptible	S	1000	L	90	0	^	H7	ATATCC	A6	TCATAA	TTATGA	4054.5	2027.25	1354643	617374	1.9781e+06
SL90YD	Tcas_phos_92	D	Susceptible	S	1000	L	90	24	*	H8	CAGGAC	A5	ATGTGG	CCACAT	3873	1936.5	1963381		1.96919e+06
SH90ND	Tcas_phos_93	D	Susceptible	S	3000	H	90	0	^	H9	GTAGAA	A4	GAGTCC	GGACTC	3637.5	1818.75	807704	339841	1.153e+06
SH90YD	Tcas_phos_94	D	Susceptible	S	3000	H	90	24	*	H10	AACAAG	A3	GAATTG	CAATTC	3621.5	1810.75	2217934		2.22337e+06
SC90ND	Tcas_phos_95	D	Susceptible	S	0	C	90	0	^	H11	AGACCA	A2	AGCGCC	GGCGCT	3993.5	1996.75	1717430		1.72342e+06
SC90YD	Tcas_phos_96	D	Susceptible	S	0	C	90	24	*	H12	ACACGC	A1	CGCCAT	ATGGCG	3493.5	1746.75	1608677		1.61392e+06

## Sheet: seq order
Sample ID	Sample #	Rep	Strain	Strain Code	Level	level code	Exposure	Recovery	Recovery code	Lexogen 6 nt well	i7 seq	6 nt i5 well	i5 forward	i5 seq (reverse complement)	MiSeq 1	MiSeq 2	NextSeq 1	MiSeq 3	Total
RH15NA	Tcas_phos_27	A	Resistant	R	3000	H	15	0	^	C3	ATACTG	C3	CTGCGC	GCGCAG	5908.5	2954.25	6316536		6.3254e+06
RH15NB	Tcas_phos_3	B	Resistant	R	3000	H	15	0	^	A3	TCTTAA	A3	GAATTG	CAATTC	3738.5	1869.25	4986143		4.99175e+06
RH15NC	Tcas_phos_51	C	Resistant	R	3000	H	15	0	^	E3	GAGTCC	E3	TCGTGT	ACACGA	8134	4067	4795760		4807961
RH15ND	Tcas_phos_75	D	Resistant	R	3000	H	15	0	^	G3	CACACT	B10	TAATCT	AGATTA	6709	3354.5	2691872		2.70194e+06
RH15YA	Tcas_phos_28	A	Resistant	R	3000	H	15	24	*	C4	CAAGCA	C4	ATTAAT	ATTAAT	4886	2443	4010565		4017894
RH15YB	Tcas_phos_4	B	Resistant	R	3000	H	15	24	*	A4	TTTATG	A4	GAGTCC	GGACTC	5875.5	2937.75	6457429		6.46624e+06
RH15YC	Tcas_phos_52	C	Resistant	R	3000	H	15	24	*	E4	GCGAAT	E4	CTCGGT	ACCGAG	9835.5	4917.75	5343134		5.35789e+06
RH15YD	Tcas_phos_76	D	Resistant	R	3000	H	15	24	*	G5	CAACAG	G5	GATATA	TATATC	5565.5	2782.75	4330302		4.33865e+06
RH90NA	Tcas_phos_33	A	Resistant	R	3000	H	90	0	^	C9	TCGTTC	C9	ATAGCA	TGCTAT	5691	2845.5	1464948		1.47348e+06
RH90NB	Tcas_phos_9	B	Resistant	R	3000	H	90	0	^	A9	AAGCTC	A9	CTTCTT	AAGAAG	10565	5282.5	11177128		1.1193e+07
RH90NC	Tcas_phos_57	C	Resistant	R	3000	H	90	0	^	E9	AGTTGA	E9	TGTAAG	CTTACA	13907	6953.5	3415459		3.43632e+06
RH90ND	Tcas_phos_81	D	Resistant	R	3000	H	90	0	^	G4	ACCTAC	B9	GACTGA	TCAGTC	4647	2323.5	2923058		2.93003e+06
RH90YA	Tcas_phos_34	A	Resistant	R	3000	H	90	24	*	C10	CGTCGC	C10	TAGTTA	TAACTA	5714.5	2857.25	5275591		5.28416e+06
RH90YB	Tcas_phos_10	B	Resistant	R	3000	H	90	24	*	A10	GACATC	A10	GCTCTG	CAGAGC	7318.5	3659.25	4857912		4.86889e+06
RH90YC	Tcas_phos_58	C	Resistant	R	3000	H	90	24	*	E10	ATTGGT	E10	AGCCGG	CCGGCT	16746	8373	3500003		3525122
RH90YD	Tcas_phos_82	D	Resistant	R	3000	H	90	24	*	G10	CATCTA	B3	ATTCCG	CGGAAT	3747.5	1873.75	2451359		2.45698e+06
RL15NA	Tcas_phos_25	A	Resistant	R	1000	L	15	0	^	C1	ACCAGT	C1	GCAACG	CGTTGC	4770	2385	4825404		4832559
RL15NB	Tcas_phos_1	B	Resistant	R	1000	L	15	0	^	A1	CAGCGT	A1	CGCCAT	ATGGCG	5248	2624	7424361		7432233
RL15NC	Tcas_phos_49	C	Resistant	R	1000	L	15	0	^	E1	ACATTA	E1	TAGCCG	CGGCTA	10298	5149	3129530		3144977
RL15ND	Tcas_phos_73	D	Resistant	R	1000	L	15	0	^	G1	CTAGTC	B12	TCCAGC	GCTGGA	5588.5	2794.25	5091801		5.10018e+06
RL15YA	Tcas_phos_26	A	Resistant	R	1000	L	15	24	*	C2	TTAACT	C2	CGCGTA	TACGCG	5904	2952	4385824		4394680
RL15YB	Tcas_phos_2	B	Resistant	R	1000	L	15	24	*	A2	TCAGGA	A2	AGCGCC	GGCGCT	6785.5	3392.75	6575756		6.58593e+06
RL15YC	Tcas_phos_50	C	Resistant	R	1000	L	15	24	*	E2	CCTAAG	E2	ATGACC	GGTCAT	9404	4702	5360398		5374504
RL15YD	Tcas_phos_74	D	Resistant	R	1000	L	15	24	*	G2	GGCTGC	B11	CGTGCT	AGCACG	4964	2482	4840282		4847728
RL90NA	Tcas_phos_31	A	Resistant	R	1000	L	90	0	^	C7	CACTAA	C7	TACCGT	ACGGTA	5391.5	2695.75	5758440		5.76653e+06
RL90NB	Tcas_phos_7	B	Resistant	R	1000	L	90	0	^	A7	GTGCCA	A7	TCAGCC	GGCTGA	5183	2591.5	6025239		6.03301e+06
RL90NC	Tcas_phos_55	C	Resistant	R	1000	L	90	0	^	E7	CGCCTG	E7	CTTTCC	GGAAAG	14533	7266.5	4399947		4.42175e+06
RL90ND	Tcas_phos_79	D	Resistant	R	1000	L	90	0	^	G8	ACGTCT	G8	TCGCAC	GTGCGA	5417.5	2708.75	3096035		3.10416e+06
RL90YA	Tcas_phos_32	A	Resistant	R	1000	L	90	24	*	C8	GGTGAG	C8	CGCTGC	GCAGCG	4497	2248.5	1866842		1.87359e+06
RL90YB	Tcas_phos_8	B	Resistant	R	1000	L	90	24	*	A8	AGTACT	A8	ATCAGA	TCTGAT	7280	3640	9749578		9760498
RL90YC	Tcas_phos_56	C	Resistant	R	1000	L	90	24	*	E8	GAAGTG	E8	GAACCA	TGGTTC	14281.5	7140.75	5323355		5.34478e+06
RL90YD	Tcas_phos_80	D	Resistant	R	1000	L	90	24	*	G9	CAGATG	G9	AGCTAA	TTAGCT	4788.5	2394.25	77	2022509	2.02977e+06
SH15NA	Tcas_phos_39	A	Susceptible	S	3000	H	15	0	^	D3	TATGTC	D3	CGAAAA	TTTTCG	3316.5	1658.25	1496192		1.50117e+06
SH15NB	Tcas_phos_15	B	Susceptible	S	3000	H	15	0	^	B3	GTCAGG	B3	ATTCCG	CGGAAT	6896	3448	12053612		12063956
SH15NC	Tcas_phos_63	C	Susceptible	S	3000	H	15	0	^	F3	GGAGGT	F3	AGTACA	TGTACT	9196	4598	4307607		4321401
SH15ND	Tcas_phos_87	D	Susceptible	S	3000	H	15	0	^	H3	CCGCAA	H3	TCCGAT	ATCGGA	2705	1352.5	1724582		1.72864e+06
SH15YA	Tcas_phos_40	A	Susceptible	S	3000	H	15	24	*	D4	GCTCGA	E9	TGTAAG	CTTACA	3629	1814.5	1305952	1631387	2.94278e+06
SH15YB	Tcas_phos_16	B	Susceptible	S	3000	H	15	24	*	B4	AACGCC	B4	AGACTA	TAGTCT	7620	3810	11106634		11118064
SH15YC	Tcas_phos_64	C	Susceptible	S	3000	H	15	24	*	F4	TGGATT	F4	GAGAGG	CCTCTC	11012.5	5506.25	2918491		2.93501e+06
SH15YD	Tcas_phos_88	D	Susceptible	S	3000	H	15	24	*	H4	CGAAGG	H4	CGACCC	GGGTCG	4227.5	2113.75	1963899		1.97024e+06
SH90NA	Tcas_phos_45	A	Susceptible	S	3000	H	90	0	^	D9	CCAATT	E4	CTCGGT	ACCGAG	3902	1951	559472	1.37529e+06	1.94061e+06
SH90NB	Tcas_phos_21	B	Susceptible	S	3000	H	90	0	^	B9	GACGAT	B9	GACTGA	TCAGTC	9475	4737.5	11551873		1.15661e+07
SH90NC	Tcas_phos_69	C	Susceptible	S	3000	H	90	0	^	F9	AACCGA	F9	GCTAGT	ACTAGC	1947.5	973.75	3223613		3.22653e+06
SH90ND	Tcas_phos_93	D	Susceptible	S	3000	H	90	0	^	H9	GTAGAA	A4	GAGTCC	GGACTC	3637.5	1818.75	807704	339841	1.153e+06
SH90YA	Tcas_phos_46	A	Susceptible	S	3000	H	90	24	*	D10	ATGGCG	D10	CTCCCA	TGGGAG	3963	1981.5	1925375		1.93132e+06
SH90YB	Tcas_phos_22	B	Susceptible	S	3000	H	90	24	*	B10	CGATCT	B10	TAATCT	AGATTA	7213.5	3606.75	9969308		9.98013e+06
SH90YC	Tcas_phos_70	C	Susceptible	S	3000	H	90	24	*	F10	GCCACA	F10	CTACAG	CTGTAG	3762	1881	5759666		5765309
SH90YD	Tcas_phos_94	D	Susceptible	S	3000	H	90	24	*	H10	AACAAG	A3	GAATTG	CAATTC	3621.5	1810.75	2217934		2.22337e+06
SL15NA	Tcas_phos_37	A	Susceptible	S	1000	L	15	0	^	D1	TGCACG	D1	TAGGGC	GCCCTA	3490.5	1745.25	2212530		2.21777e+06
SL15NB	Tcas_phos_13	B	Susceptible	S	1000	L	15	0	^	B1	GATCAC	B1	ATTTTA	TAAAAT	7955.5	3977.75	11119774		1.11317e+07
SL15NC	Tcas_phos_61	C	Susceptible	S	1000	L	15	0	^	F1	GTGTAG	F1	GCTGAC	GTCAGC	7220.5	3610.25	5113069		5.1239e+06
SL15ND	Tcas_phos_85	D	Susceptible	S	1000	L	15	0	^	H1	TGTGCA	H1	CTATGA	TCATAG	3311	1655.5	1983987		1.98895e+06
SL15YA	Tcas_phos_38	A	Susceptible	S	1000	L	15	24	*	D2	ATGAAC	D2	GATTAT	ATAATC	3877	1938.5	2613624		2.61944e+06
SL15YB	Tcas_phos_14	B	Susceptible	S	1000	L	15	24	*	B2	CGGTTA	B2	GCACAT	ATGTGC	6041	3020.5	9369110		9.37817e+06
SL15YC	Tcas_phos_62	C	Susceptible	S	1000	L	15	24	*	F2	AATCCG	F2	CTGATA	TATCAG	10370	5185	3559096		3574651
SL15YD	Tcas_phos_86	D	Susceptible	S	1000	L	15	24	*	H2	TACCTT	H2	TATTGG	CCAATA	3708.5	1854.25	1778200		1.78376e+06
SL90NA	Tcas_phos_43	A	Susceptible	S	1000	L	90	0	^	D7	GGTATA	D7	AGTGTG	CACACT	4849.5	2424.75	3210787		3.21806e+06
SL90NB	Tcas_phos_19	B	Susceptible	S	1000	L	90	0	^	B7	TCGAGG	B7	GAAAAC	GTTTTC	6128.5	3064.25	6516733		6.52593e+06
SL90NC	Tcas_phos_67	C	Susceptible	S	1000	L	90	0	^	F7	AATGAA	F7	AGGCCT	AGGCCT	5117.5	2558.75	5588473		5.59615e+06
SL90ND	Tcas_phos_91	D	Susceptible	S	1000	L	90	0	^	H7	ATATCC	A6	TCATAA	TTATGA	4054.5	2027.25	1354643	617374	1.9781e+06
SL90YA	Tcas_phos_44	A	Susceptible	S	1000	L	90	24	*	D8	TTCCGC	E5	GCCTTT	AAAGGC	2895	1447.5	820973	633168	1.45848e+06
SL90YB	Tcas_phos_20	B	Susceptible	S	1000	L	90	24	*	B8	ATAAGA	B8	TCGGTG	CACCGA	6891	3445.5	10972429		1.09828e+07
SL90YC	Tcas_phos_68	C	Susceptible	S	1000	L	90	24	*	F8	CAATGC	F8	CGATTT	AAATCG	4273.5	2136.75	3457911		3.46432e+06
SL90YD	Tcas_phos_92	D	Susceptible	S	1000	L	90	24	*	H8	CAGGAC	A5	ATGTGG	CCACAT	3873	1936.5	1963381		1.96919e+06
