# Supplementary material for: Short Exposures to Phosphine Trigger Differential Gene Expression in Phosphine-Susceptible and -Resistant Strains of Tribolium castaneum
Source: Genes (Basel). 2025 Mar 10;16(3):324. doi: 10.3390/genes16030324 (PMC11942322; doi:10.3390/genes16030324)
Supplement: Supplementary file 1 [file genes-16-00324-s001.zip › Supplemental File S2.xlsx]

## Sheet: ANOVA
Gee	Descriptio	RH15	RH15*	RH90	RH90*	RL15	RL15*	RL90	RL90*	SH15	SH15*	SH90	SH90*	SL15	SL15*	SL90	SL90*	P_all	P_R	P_S	P_RS_H	P_RS_L	P_RS_15	P_RS_90	P_RS_	P_RS_*
LOC662432	cytochrome P450 9e2	376.661	515.505	313.268	534.896	417.755	577.848	405.287	458.886	47.884	45.043	64.114	50.847	39.651	36.664	47.497	62.71	0	0.917	0.992	6.02e-13	7.37e-11	8.64e-14	8.42e-10	1.07e-11	1.13e-11
LOC107398755	uncharacterized protein DDB_G0290685-like isoform X1	40.576	90.928	38.443	83.333	81.514	71.269	36.717	50.917	423.796	381.295	425.68	429.832	409.709	344.567	424.096	364.946	0	0.911	0.997	9.61e-08	1.61e-09	4.16e-08	9.33e-09	4.4e-08	2.99e-09
LOC107397554	uncharacterized protein LOC107397554	0.036	0.124	0.034	0.013	0.036	0.013	0.013	0.035	3.264	6.936	9.123	10.441	6.58	6.268	9.442	7.821	5.4e-14	0.917	0.992	8.82e-06	2.12e-09	2.01e-05	9.53e-10	1.06e-06	5.01e-08
LOC663312	UPF0553 protein C9orf64 homolog	79.816	84.625	82.815	95.347	79.628	89.27	63.89	48.99	179.385	166.152	240.762	162.201	194.917	200.479	218.46	220.003	6.36e-12	0.917	0.975	0.000122	1.72e-07	9.04e-06	1.5e-06	9.37e-06	5.99e-07
LOC660812	39S ribosomal protein L2, mitochondrial	65.992	72.539	65.315	78.442	68.407	62.316	79.566	75.701	189.715	139.993	192.091	168.466	164.196	154.245	178.83	187.529	2.23e-11	0.95	0.992	8.38e-07	2.39e-05	4.76e-05	3.55e-07	3.86e-06	8.13e-06
Pmp3	peritrophic matrix protein 3	139.328	105.402	131.098	152.466	169.359	160.461	90.78	133.182	425.028	504.234	434.476	387.988	459.692	511.89	454.213	546.397	7.75e-11	0.917	0.992	1.87e-06	3.15e-05	2.75e-06	2.8e-05	0.000218	7.13e-08
LOC103315250	ncRNA	48.891	26.974	46.943	26.574	37.304	49.007	41.315	21.079	62.859	74.021	135.438	59.119	60.058	171.944	227.905	101.107	1.14e-10	0.917	4.9e-05	0.00147	4.62e-07	2.76e-05	8.37e-06	3.59e-06	4.42e-05
LOC661049	beta-lactamase-like protein 2 homolog	150.685	128.958	159.988	170.422	140.33	185.717	146.216	136.47	197.878	309.422	407.253	405.471	231.322	415.77	400.808	400.519	2.39e-10	0.923	0.000755	1.69e-05	1.87e-05	0.00052	1.73e-06	0.000225	1.89e-06
LOC107397653	ncRNA	778.783	749.55	459.031	602.649	446.235	465.517	598.313	604.512	61.091	40.693	46.682	69.317	52.194	58.137	26.636	54.486	3.02e-10	0.917	0.992	7.95e-05	3.76e-06	1.03e-05	3.55e-05	4.12e-05	8.16e-06
LOC655786	histidine-rich glycoprotein isoform X1	1289.89	1521.33	1677.38	1235.68	1373.14	1352.7	1267.95	1441.66	3527.12	3553.71	3665.43	3447.42	2837.86	2992.49	3442.09	3376.09	5.23e-10	0.929	0.992	3.47e-07	0.000548	3.13e-05	2.31e-05	6.44e-06	8.41e-05
LOC663954	alpha-amylase precursor	36.572	18.512	42.705	27.03	63.534	18.828	14.635	11.661	928.905	713.858	576.233	302.722	716.142	530.249	676.616	577.664	6.11e-10	0.917	0.992	0.000207	3.81e-06	1.43e-06	0.000252	2.76e-05	4.11e-05
LOC103312213	uncharacterized protein LOC103312213	33.137	39.68	33.967	30.777	41.892	50.158	31.959	27.502	73.154	72.088	77.469	57.489	82.233	73.712	72.231	78.68	2.26e-09	0.917	0.873	0.000131	2.86e-05	0.000227	4.12e-05	6.73e-05	4.39e-05
LOC658053	recombination repair protein 1	23.956	58.85	25.492	20.014	38.024	21.573	45.315	58.316	249.182	267.491	248.331	267.051	284.384	246.406	270.251	293.566	2.33e-09	0.917	0.992	2.29e-05	0.000147	0.000125	2.17e-05	0.00044	3e-06
Est3	esterase-llike 3	45.422	28.96	27.025	54.952	48.296	56.922	52.895	50.734	91.771	103.229	144.357	106.403	122.305	133.629	141.073	131.577	6.3e-09	0.568	0.992	0.000598	6.42e-06	0.0031	3.92e-07	6.25e-06	0.000909
LOC107397703	uncharacterized protein LOC107397703	0.171	0.054	0.041	0.215	0.196	0.613	0.013	0.043	27.542	37.118	25.142	21.457	26.684	20.124	29.462	28.32	9.64e-09	0.917	0.992	0.000727	1.09e-05	0.00372	2.4e-06	1.58e-05	0.00074
LOC659503	venom allergen 3	1.101	6.087	0.293	0.06	0.29	0.07	0.063	1.022	116.039	165.342	224.872	185.315	200.443	265.618	178.794	196.738	1.35e-08	0.917	0.992	0.000134	0.000136	0.000228	9.59e-05	0.000793	1.32e-05
LOC660560	60S ribosomal protein L3	786.7	803.781	841.5	851.516	712.596	816.701	811.596	740.911	1232.51	1212.77	1511.84	1185.51	1258.11	1338.29	1429.85	1524.35	1.68e-08	0.923	0.992	0.00161	1.93e-05	8.3e-05	0.000288	0.000113	0.000205
LOC664041	alpha-amylase-like	7.818	0.721	0.396	4.625	8.835	0.102	0.928	1.047	423.252	290.304	350.089	113.499	268.823	209.81	257.257	265.542	2.06e-08	0.917	0.992	0.000753	3.73e-05	2.76e-06	0.00268	0.000503	7.75e-05
LOC658983	venom allergen 3-like precursor	0.05	3.983	0.578	4.823	0.227	4.224	0.405	0.991	46.478	55.352	81.249	77.443	84.25	98.456	67.054	74.499	2.23e-08	0.917	0.992	1.69e-05	0.000908	2.06e-05	0.00153	0.000294	0.000427
LOC100141726	venom allergen 3-like precursor	0.05	3.983	0.578	4.823	0.227	4.224	0.405	0.991	46.478	55.352	81.249	77.443	84.25	98.456	67.054	74.499	2.23e-08	0.917	0.992	1.69e-05	0.000908	2.06e-05	0.00153	0.000294	0.000427
LOC658423	LOW QUALITY PROTEIN: dnaJ protein homolog 1	34.16	39.957	112.857	36.326	37.498	36.654	55.573	58.843	51.961	138.689	64.195	138.795	39.221	138.119	71.856	129.95	2.73e-08	0.138	4.88e-05	0.000236	0.000147	2.73e-06	0.0188	0.0582	3.62e-06
LOC100142600	uncharacterized protein LOC100142600	647.628	499.411	588.396	922.388	819.982	872.474	328.769	340.35	1731.19	1617.98	1824.43	1626.5	1893.87	2049.12	1471.09	1962.81	3.8e-08	0.839	0.992	0.00896	6.78e-06	0.00172	7.53e-05	0.00164	1.44e-05
LOC664577	myrosinase 1	11.033	1.966	2.346	12.794	7.873	1.313	3.313	0.235	395.871	208.645	254.306	146.628	347.927	290.92	286.263	280.145	4.69e-08	0.917	0.992	0.00125	9.28e-05	1.71e-05	0.00127	0.0004	0.00025
LOC658481	inactive pancreatic lipase-related protein 1	70.219	51.189	48.106	57.189	80.859	65.131	52.597	42.226	172.402	150.407	151.636	131.399	177.31	175.751	178.997	214.67	6.24e-08	0.917	0.992	0.000505	0.000218	0.0002	0.000455	6.82e-05	0.000793
Ctlp-5a	chymotrypsin-like proteinase 5A	323.578	283.813	318.299	485.732	359.936	453.146	238.802	225.411	906.069	894.095	811.429	623.921	879.857	1186.74	859.669	957.478	6.59e-08	0.917	0.992	0.0135	4.67e-06	0.000155	0.000714	0.000705	0.00013
LOC657908	CD63 antigen	52.69	53.837	76.073	80.77	77.61	65.912	51.846	34.366	200.959	164.479	165.755	110.017	185.478	197.738	146.3	166.416	7.7e-08	0.917	0.992	0.00178	8.03e-05	0.000452	0.000306	8.12e-05	0.000915
LOC661804	paired box protein Pax-1	0.013	0.551	0.979	0.013	0.05	0.068	0.185	0.141	11.587	18.69	10.303	19.114	12.222	17.523	6.22	5.455	8.59e-08	0.917	0.173	9.05e-07	0.0145	8.71e-05	0.00153	0.00063	0.000189
HEX1B	hexamerin 1B	50.973	26.726	24.598	36.711	17.456	31.078	41.388	67.276	259.9	176.677	262.541	182.186	222.226	213.681	207.848	275.338	1.02e-07	0.917	0.992	0.000123	0.000823	0.00139	4.45e-05	0.000112	0.00141
LOC107398460	odorant receptor 49b-like	4.125	3.6	4.215	0.539	3.62	2.843	3.813	0.794	0.013	0.013	0.046	0.352	0.086	0.013	0.013	0.083	1.09e-07	0.917	0.735	0.000477	0.000291	9.38e-10	0.0875	3.12e-06	0.0127
LOC664567	beta-hexosaminidase subunit alpha	67.692	49.523	58.137	56.476	61.815	45.49	47.499	56.138	133.571	92.534	104.763	65.506	124.744	114.041	113.868	100.577	1.13e-07	0.917	0.467	0.00436	3.73e-05	0.000399	0.000591	0.00213	0.000104
LOC660935	alpha-esterase like protein E3	35.306	42.611	33.744	28.229	41.58	37.26	30.494	40.282	66.374	68.229	64.24	58.738	76.252	65.883	62.623	64.88	1.68e-07	0.917	0.992	0.000747	0.000305	0.000809	0.000593	0.000372	0.000644
LOC661766	chymotrypsin BI	46.13	47.414	51.915	73.212	64.691	60.133	36.194	47.77	168.785	127.86	131.838	89.15	192.888	203.383	156.228	151.734	1.72e-07	0.917	0.877	0.099	6.26e-09	7.19e-05	0.00387	0.000239	0.00121
LOC658199	protein mesh isoform X1	28.388	24.621	44.057	47.3	38.61	32.616	30.608	29.214	83.766	82.903	66.739	61.167	73.596	104.869	85.176	86.118	1.74e-07	0.917	0.992	0.0149	2.93e-06	3.41e-05	0.00917	0.0056	3.71e-05
LOC100141699	uncharacterized protein LOC100141699	175.994	188.827	185.327	204.273	275.72	308.017	79.964	145.698	717.197	581.976	642.655	689.508	517.837	693.656	628.558	665.712	1.83e-07	0.917	0.993	0.00662	2.5e-05	0.0166	4e-05	0.000885	0.000248
HEX1A	hexamerin 1A	84.875	47.795	52.441	71.003	39.039	50.677	86.851	142.114	555.757	504.565	424.137	440.33	437.731	434.103	394.566	565.433	2.05e-07	0.917	0.999	0.000191	0.00121	0.000328	0.0012	6.89e-05	0.00236
LOC661705	phosphoenolpyruvate carboxykinase	46.817	37.511	41.078	55.465	34.607	41.215	37.87	42.367	25.794	68.794	26.832	75.994	27.33	81.608	43.817	60.457	2.26e-07	0.917	1.75e-06	8.53e-05	0.00316	1.96e-05	0.0139	0.328	0.000137
hsp68b	heat shock protein 68b	2.505	0.487	16.844	8.572	2.249	0.444	6.861	4.963	0.626	177.384	4.633	178.985	0.339	98.745	1.416	169.312	2.36e-07	0.19	0.00018	0.000141	0.00183	0.00199	0.00096	0.45	3.28e-06
H115	serine protease H115	190.437	155.012	127.872	233.989	206.493	231.666	106.345	84.64	411.888	465.695	478.539	385.735	508.53	514.865	434.631	513.458	2.68e-07	0.917	0.992	0.00245	0.000245	0.00298	0.00041	0.000392	0.000903
Pmp1-c	peritrophic matrix protein 1-c	92.155	51.597	57.498	67.785	67.044	66.519	54.786	57.587	182.422	217.536	189.356	204.241	209.755	245.794	228.226	228.389	3.45e-07	0.946	0.992	0.000234	0.00128	0.000196	0.00179	0.00278	0.000179
LOC656039	tetraspanin-8	67.401	48.582	66.315	60.935	61.917	49.644	46.233	34.118	161.982	158.192	135.773	96.522	171.839	224.276	159.55	155.806	3.61e-07	0.917	0.823	0.0172	7.62e-05	2.58e-06	0.0197	0.00175	0.000448
LOC103314809	uncharacterized protein LOC103314809	6.502	6.727	8.177	8.498	6.459	8.232	2.734	4.114	47.743	22.878	34.968	28.779	48.254	42.678	52.114	44.901	4.14e-07	0.917	0.992	0.0362	2.52e-05	0.0094	4.28e-05	0.000661	0.000957
LOC100141981	nose resistant to fluoxetine protein 6 isoform X1	2.767	2.995	0.161	3.3	0.231	3.856	1.063	4.512	0.013	0.043	0.043	0.029	0.013	0.013	0.013	0.013	4.48e-07	0.917	0.992	0.00372	0.000185	5.56e-05	0.00594	0.108	6.39e-08
LOC662591	intraflagellar transport protein 140 homolog	63.836	58.343	48.401	57.469	51.606	53.283	48.361	63.681	27.158	32.885	14.095	26.477	28.51	28.143	21.687	19.525	4.71e-07	0.922	0.792	0.00141	0.00035	0.0167	0.00022	0.00658	1.18e-05
LOC660377	putative protein TPRXL isoform X1	348.97	233.18	392.361	447.018	360.593	326.35	202.885	257.866	2084.64	1680.37	1218.08	1069.77	2441.27	3039.97	1603.33	1789.05	5.48e-07	0.93	0.992	0.0595	2.94e-06	0.000315	0.00425	0.00842	2.32e-05
LOC103312224	fibrinogen C domain-containing protein 1	15.919	19.244	18.341	17.524	19.65	18.909	18.225	15.173	64.14	51.141	113.621	30.639	77.862	63.476	79.92	63.56	5.81e-07	0.996	0.833	0.00641	5.65e-05	0.000356	0.00165	2.6e-10	0.178
LOC103312835	probable methyltransferase-like protein 15 homolog	68.3	68.156	82.886	78.028	78.086	64.089	85.051	60.052	35.455	43.075	45.277	41.889	37.744	35.085	32.751	37.137	7.83e-07	0.917	0.992	0.00236	0.000668	0.00488	0.000233	3.45e-05	0.0248
LOC659957	very long-chain specific acyl-CoA dehydrogenase, mitochondrial	82.384	71.325	63.754	89.066	80.52	94.888	84.332	75.205	121.79	142.206	188.436	141.312	121.855	153.856	212.958	146.578	1.04e-06	0.917	0.649	0.00198	0.000782	0.0226	0.000201	0.000718	0.00266
LOC658256	rab5 GDP/GTP exchange factor isoform X1	159.183	146.015	161.309	126.904	159.735	152.862	154.292	135.278	201.875	215.609	245.431	200.915	206.348	213.153	227.993	255.297	1.15e-06	0.917	0.992	0.0169	1.42e-05	0.00441	0.000753	0.0307	7.81e-05
LOC659776	beta-1,3-galactosyltransferase 5	43.098	41.329	40.344	29.15	46.078	40.721	49.856	44.449	26.392	20.881	21.942	34.806	23.547	25.003	22.815	23.357	1.25e-06	0.917	0.873	0.0158	9.55e-05	2.13e-05	0.0127	0.000261	0.00747
LOC660129	membrane-bound alkaline phosphatase	20.627	16.116	19.661	25.861	22.817	16.753	13.013	17.557	96.403	73.798	73.091	42.469	86.85	68.447	82.792	66.165	1.25e-06	0.917	0.992	0.0141	7.28e-05	0.00104	0.00199	0.000306	0.00766
LOC660944	myrosinase 1-like isoform X1	34.326	30.492	25.779	32.934	42.28	28.82	22.587	18.923	59.62	55.756	59.538	46.172	77.458	56.404	60.548	61.62	1.32e-06	0.824	0.992	0.0202	0.000235	0.0518	4.09e-05	0.00183	0.00146
LOC664046	uncharacterized protein LOC664046	137.82	122.72	109.896	183.025	180.583	222.653	57.774	95.671	428.04	411.469	583.05	450.425	507.352	563.92	420.013	532.496	1.62e-06	0.917	0.992	0.0171	0.000129	0.0112	0.00054	0.00365	0.000373
LOC103313730	vanin-like protein 1	107.386	97.127	108.611	109.776	118.965	122.305	92.295	48.846	243.66	211.117	266.849	159.769	226.36	260.012	241.659	278.404	1.87e-06	0.917	0.633	0.051	7.58e-05	0.00172	0.002	0.00216	0.00166
LOC663922	DDB1- and CUL4-associated factor 6-like	34.419	40.66	20.45	37.724	34.62	32.327	31.402	30.625	57.917	47.795	73.174	49.191	57.328	57.836	74.35	66.344	2.08e-06	0.917	0.242	0.00828	0.000185	0.000606	0.0023	0.00143	0.00286
LOC658404	ATP-dependent Clp protease ATP-binding subunit clpX-like, mitochondrial isoform X1	166.428	140.723	135.18	145.454	146.658	138.263	155.091	170.888	116.751	126.704	80.979	117.431	110.841	125.069	103.099	90.825	2.11e-06	0.917	0.0751	0.0126	7.94e-05	0.104	0.000384	0.00399	0.000436
LOC103313731	vanin-like protein 1	42.742	27.954	38.668	46.301	59.007	45.968	31.794	31.762	102.515	89.61	78.62	57.792	106.151	119.235	77.907	85.618	2.49e-06	0.917	0.873	0.0258	6.6e-05	0.000831	0.0147	0.00471	0.00091
LOC656559	glucose dehydrogenase	12.539	14.64	17.953	13.651	10.521	15.566	16.825	11.241	16.789	27.661	27.463	25.929	21.67	32.696	37.585	25.197	3.38e-06	0.917	0.108	0.0149	0.000588	0.000323	0.0118	0.00257	0.00189
LOC103314481	uncharacterized protein LOC103314481	0.69	0.197	0.324	0.251	0.278	0.614	0.503	0.203	16.963	9.93	15.543	9.768	18.197	12.093	14.111	13.465	3.64e-06	0.988	0.992	0.00162	0.00287	0.000307	0.00885	0.00338	0.00175
LOC103312359	ncRNA	28.897	23.686	25.016	31.627	37.786	33.154	23.113	13.56	68.772	63.277	84.123	42.427	65.26	56.181	58.907	47.017	3.88e-06	0.409	0.992	0.00294	0.00202	0.00152	0.00493	9.03e-05	0.0245
DHRS4	dehydrogenase/reductase (SDR family) member 4	106.69	99.006	103.03	96.51	90.507	111.177	98.655	83.701	174.564	166.001	232.665	176.796	168.343	185.655	201.181	164.409	4.65e-06	0.965	0.992	0.00874	0.000594	0.0281	0.000252	0.00101	0.00776
LOC103315030	uncharacterized	56.883	52.151	50.766	76.905	55.837	54.185	38.494	42.232	27.944	23.064	18.695	15.382	22.227	24.802	26.428	17.345	5.54e-06	0.917	0.992	0.00322	0.00226	0.0143	0.00115	0.0453	0.000149
LOC662547	uncharacterized protein LOC662547	12.192	9.108	18.332	11.525	15.834	10.99	9.303	9.126	28.685	23.252	26.608	17.965	31.896	27.965	23.734	25.053	5.68e-06	0.917	0.593	0.0242	0.000288	0.000482	0.015	0.0004	0.0176
LOC103313746	vanin-like protein 1	135.966	104.001	131.989	149.994	140.247	148.494	83.704	91.836	297.603	268.441	247.316	148.841	290.115	338.174	277.055	300.167	8.45e-06	0.917	0.687	0.108	7.76e-05	0.00821	0.00287	0.00982	0.000975
LOC661935	protein NEDD1	42.556	36.248	44.87	50.051	32.142	38.544	32.422	57.367	31.218	35.48	13.63	34.214	29.331	34.695	18.104	22.835	1.02e-05	0.602	0.0584	0.00643	0.00196	1	2.39e-05	0.00718	0.0218
LOC664065	uncharacterized protein LOC664065	288.802	254.842	250.966	446.513	431.569	430.627	158.799	195.986	883.604	817.067	1051.63	809.671	898.292	1113.44	877.219	1008.14	1.1e-05	0.917	0.992	0.0182	0.000967	0.0244	0.00117	0.00771	0.00155
LOC661831	aminopeptidase N-like protein precursor	46.626	33.018	56.127	48.5	52.913	47.917	34.194	33.549	96.779	85.87	77.456	50.996	93.54	125.13	86.791	93.037	1.18e-05	0.917	0.564	0.125	5.64e-05	0.00257	0.0127	0.0259	0.00092
LOC662942	uncharacterized protein LOC662942	207.769	147.887	234.92	223.753	230.51	219.078	132.29	157.327	480.811	500.517	392.479	252.949	473.812	607.625	377.507	491.505	1.3e-05	0.917	0.328	0.0779	0.000119	0.00494	0.00745	0.0355	0.000316
Tcjheh-r4	juvenile hormone epoxide hydrolase-like protein 4	50.455	60.065	65.206	53.28	53.011	54.413	50.467	36.779	105.59	77.791	129.256	91.965	79.427	91.869	106.508	96.077	1.36e-05	0.917	0.992	0.0128	0.00221	0.0187	0.00214	0.00296	0.00968
LOC656338	vanin-like protein 1	37.717	34.434	39.51	33.77	38.713	38.151	37.669	23.155	12.916	6.795	19.578	14.466	11.939	15.453	12.215	10.67	1.38e-05	0.917	0.992	0.00182	0.00988	0.000451	0.0423	0.0339	0.000419
Pmp9	peritrophic matrix protein 9	28.329	36.533	42.057	30.706	43.714	39.49	20.333	28.221	116.105	111.06	122.655	130.047	101.649	88.94	123.399	117.188	1.38e-05	0.917	0.999	0.0316	0.000194	0.0648	0.000246	0.00774	0.00196
LOC661206	uncharacterized protein LOC661206 isoform X2	70.67	30.65	35.685	65.099	104.739	63.069	24.184	35.33	284.145	281.568	263.386	111.244	404.979	226.675	262.646	261.063	1.5e-05	0.917	0.992	0.0882	1.86e-05	0.0349	0.0006	0.0132	0.000838
LOC103313977	SUN domain-containing protein 3 isoform X1	77.192	65.52	63.899	60.07	41.229	54.149	50.592	77.624	36.86	47.728	8.968	20.744	27.275	39.669	10.747	22.557	1.6e-05	0.917	0.0757	0.00588	0.00385	0.739	0.000586	0.00668	0.011
LOC656235	elongation factor 1-gamma	1001.24	1052.6	1035.07	990.165	1044.59	1046.93	971.07	841.195	1286.54	1234.72	1584.08	1323.84	1407.69	1343.82	1680.75	1600.09	1.64e-05	0.917	0.954	0.106	0.000268	0.477	6.32e-05	0.00353	0.00859
LOC660270	cytochrome P450 4C1	0.059	0.23	3.47	0.611	2.083	2.013	0.77	0.042	0.045	23.122	5.299	24.557	0.115	31.584	12.623	29.741	1.93e-05	0.917	8.44e-06	0.0204	0.000824	0.0119	0.00458	0.0445	0.00159
LOC655599	trypsin-3	173.802	110.087	177.22	228.613	271.712	183.413	149.255	104.354	619.18	417.215	450.568	391.133	599.619	630.969	393.643	532.574	2.23e-05	0.917	0.992	0.0725	0.000109	0.00622	0.00676	0.00421	0.00766
LOC659752	phospholipase DDHD2 isoform X1	40.277	27.498	46.855	34.72	39.109	38.468	42.162	30.829	42.146	76.695	81.898	76.611	46.523	94.9	105.767	71.783	2.27e-05	0.917	0.259	0.0357	0.000603	0.00643	0.00924	0.0296	0.00139
LOC656549	brachyurin	159.635	118.002	111.3	238.839	227.649	147.464	130.647	91.253	346.48	316.84	434.268	281.703	372.651	381.949	341.66	356.251	2.33e-05	0.917	0.992	0.0243	0.00105	0.0437	0.000735	0.013	0.00254
LOC655796	CD63 antigen	64.624	64.536	107.179	70.711	75.716	73.279	82.883	63.884	152.795	129.02	162.445	115.605	130.896	151.907	155.791	134.245	2.43e-05	0.917	0.992	0.00896	0.00329	0.00488	0.00825	0.0154	0.00371
LOC103312227	uncharacterized protein LOC103312227	101.622	112.754	81.113	150.366	116.777	143.587	79.245	102.115	295.546	298.49	329.491	243.232	285.382	253.874	251.987	327.257	2.51e-05	0.917	0.992	0.00131	0.0169	0.0227	0.002	0.0122	0.00156
LOC655696	uncharacterized oxidoreductase YjmC-like	49.024	49.224	39.649	42.619	36.937	58.658	51.847	39.789	19.167	20.77	18.578	22.685	29.516	20.173	20.142	22.633	3.35e-05	0.917	0.992	0.0765	1.35e-05	0.011	0.00398	0.0101	0.00463
Cda6	chitin deacetylase 6	9.517	11.02	27.306	16.819	20.661	15.84	5.951	8.217	59.904	48.789	49.616	36.61	59.865	53.652	48.26	61.2	3.55e-05	0.917	0.992	0.105	0.000246	0.0141	0.00391	0.000538	0.0464
Chs2	chitin synthase 2	7.591	6.026	12.909	11.123	8.788	7.19	6.134	6.052	17.919	15.576	12.039	13.629	16.96	21.675	16.753	18.546	3.78e-05	0.917	0.992	0.0852	0.000925	0.000443	0.0589	0.0185	0.00347
LOC658032	sodium-coupled monocarboxylate transporter 1	89.743	101.827	88.651	100.972	100.202	102.416	112.149	73.133	39.304	50.105	53.33	46.736	58.522	55.587	43.555	56.831	3.86e-05	0.917	0.992	0.000237	0.054	0.0103	0.00514	0.00383	0.016
LOC657702	60S ribosomal protein L15	383.62	445.053	527.903	509.137	454.49	497.32	442.018	404.252	794.44	770.889	1035.7	710.89	730.574	769.563	939.827	782.933	4.09e-05	0.917	0.992	0.00427	0.0119	0.00425	0.0136	0.000885	0.0719
LOC663179	extended synaptotagmin-2	19.474	15.679	24.431	18.087	24.853	12.267	17.919	16.562	48.188	31.85	41.031	26.945	46.338	46.394	39.854	39.551	4.14e-05	0.917	0.672	0.0253	0.00297	0.00445	0.018	0.00868	0.0184
TcasZ9desA	Z9 acyl-CoA desaturase A	179.397	200.721	193.888	195.541	164.317	155.792	153.836	130.224	398.134	286.116	575.531	340.575	306.045	335.833	403.958	453.618	4.59e-05	0.917	0.992	0.000132	0.0371	0.449	2.87e-06	0.00813	0.00918
LOC660996	uncharacterized protein LOC660996	576.265	491.779	663.91	861.187	919.496	527.142	332.197	350.74	3049.41	2069.53	2052.87	1213.98	3165.56	3425.47	1934.73	2253.66	4.63e-05	0.917	0.991	0.105	0.000651	0.0305	0.00133	0.00365	0.017
LOC661915	protein TBRG4	38.134	39.555	30.385	41	31.351	32.95	30.311	32.793	60.071	54.843	73.018	51.091	62.509	62.196	61.224	59.692	4.65e-05	0.917	0.992	0.136	9.41e-05	0.00519	0.0112	0.000927	0.0869
LOC662180	uncharacterized protein LOC662180	22.68	10.106	48.95	49.105	49.209	23.97	9.062	2.203	304.869	191.859	200.668	97.743	238.889	191.857	204.72	202.325	4.96e-05	0.917	0.992	0.00718	0.00888	0.000717	0.0267	1.9e-05	0.0527
LOC656855	uncharacterized protein LOC656855 isoform X1	31.141	22.243	41.37	41.486	48.793	33.095	24.388	21.268	90.591	83.258	70.947	45.246	87.366	91.566	79.36	77.912	5.24e-05	0.917	0.992	0.166	2.61e-05	0.0242	0.00205	0.0132	0.00824
LOC655158	exodeoxyribonuclease-like	114.924	145.317	131.522	93.619	132.484	117.783	124.771	111.004	192.758	202.196	263.058	214.24	206.592	214.787	282.697	250.128	5.61e-05	0.927	0.845	0.0243	0.00293	0.0367	0.00477	0.0157	0.0056
LOC660383	probable peptide chain release factor C12orf65, mitochondrial	349.408	312.809	220.763	248.816	340.842	290.177	255.212	266.346	131.013	136.868	155.09	165.045	182.068	137.978	120.518	163.329	5.74e-05	0.917	0.992	0.0335	0.0014	4.76e-05	0.277	0.0088	0.00914
LOC107397981	histidine-rich glycoprotein-like	22.408	27.244	28.585	19.282	39.754	36.776	17.052	25.128	5.074	1.25	0.835	0.047	0.822	1.222	1.317	0.039	6.35e-05	0.917	0.975	0.00622	0.0118	0.197	0.00195	0.214	0.00111
LOC107398541	uncharacterized protein LOC107398541	111.611	73.632	94.052	75.715	114.296	111.15	73.904	53.545	183.48	126.067	169.111	119.083	187.133	146.512	149.722	174.904	7.5e-05	0.917	0.913	0.113	0.000552	0.0932	0.00352	0.106	0.00178
LOC656711	brachyurin	19.936	16.397	2.221	18.526	32.806	13.006	8.044	1.29	157.47	123.811	135.555	102.968	146.203	145.04	133.807	134.523	7.86e-05	0.917	0.997	0.0551	0.00163	9.75e-07	0.0475	0.0205	0.00512
LOC663293	heat shock protein 70 A1	3.195	3.706	7.706	2.861	3.809	4.644	4.982	0.921	4.047	96.143	5.473	102.762	2.809	67.71	7.574	102.59	8.33e-05	0.934	5.1e-12	0.0623	0.0009	2.16e-10	0.132	0.731	0.0179
LOC658236	uncharacterized protein LOC658236	28.386	21.422	44.68	39.336	33.25	33.389	31.851	24.259	57.924	60.351	57.373	37.11	56.258	71.612	64.206	60.934	8.34e-05	0.917	0.992	0.106	0.000204	0.00185	0.0607	0.135	0.000838
LOC655909	uncharacterized protein LOC655909 isoform X2	105.171	81.678	76.436	161.832	146.126	122.293	51.055	45.073	252.695	317.949	366.183	212.645	393.645	310.825	385.4	371.76	8.56e-05	0.917	0.992	0.132	0.00106	0.0924	0.00274	0.0233	0.00364
LOC107397922	uncharacterized protein LOC107397922	54.097	49.014	58.896	45.647	53.822	59.667	59.149	31.63	26.439	25.718	32.011	25.718	21.277	25.379	22.065	29.963	8.86e-05	0.917	0.992	0.00297	0.0207	0.000443	0.0885	0.0391	0.000251
LOC658399	leucine-rich repeat neuronal protein 1	43.778	39.943	55.644	55.45	46.408	45.77	39.674	31.04	70.222	81.709	62.438	63.264	91.881	106.889	78.495	91.655	8.95e-05	0.917	0.873	0.535	9.48e-05	4.76e-05	0.134	0.132	0.000948
LOC664022	alpha-amylase	0.223	0.027	0.364	0.88	1.647	1.074	2.373	0.045	219.218	105.961	120.817	8.942	114.345	14.36	112.555	78.976	9.24e-05	0.917	0.992	0.00697	0.0211	0.00804	0.017	0.00666	0.0298
LOC107398059	keratin-associated protein 9-1-like	356.802	296.138	251.583	328.244	268.053	283.026	265.717	375.011	168.239	235.43	30.677	134.166	173.721	207.051	76.685	85.869	9.65e-05	0.918	0.309	0.0129	0.00946	0.619	0.0136	0.0239	0.00594
LOC656773	3-ketoacyl-CoA thiolase, mitochondrial	96.555	84.57	75.225	115.103	84.461	104.91	92.223	86.183	136.957	146.118	164.31	142.596	129.856	157.033	186.726	176.711	0.000103	0.917	0.992	0.182	2.03e-05	0.00487	0.0204	0.000611	0.0989
LOC107398424	uncharacterized	119.717	139.935	111.508	101.632	117.489	145.273	125.586	117.042	44.829	31.567	28.398	18.629	15.514	32.181	39.417	41.173	0.000108	0.946	0.992	0.00845	0.0151	0.00298	0.0442	0.101	8.21e-05
LOC100142088	cytochrome P450 6k1-like	9.271	3.152	8.9	0.155	10.87	0.473	5.707	0.205	13.776	8.514	23.017	9.683	10.318	5.443	18.864	7.503	0.000111	0.166	0.31	0.00184	0.0382	0.0411	0.00901	0.25	0.11
LOC656770	cytochrome P450 6a2	11.818	13.257	13.266	13.39	14.487	19.954	14.61	11.33	18.241	33.088	45.345	31.842	22.901	35.533	32.697	50.052	0.000115	0.94	0.329	0.0146	0.0123	0.115	0.0027	0.185	5.83e-05
LOC660975	zinc finger protein 883	76.153	76.487	77.713	67.873	77.249	57.584	66.045	66.682	47.577	55.266	35.17	54.604	60.207	54.826	48.419	42.316	0.000121	0.917	0.667	0.00103	0.128	0.442	6.67e-05	0.00301	0.105
LOC659566	venom allergen 3	34.663	38.44	56.872	6.062	26.732	29.544	27.352	24.307	159.002	244.883	309.308	294.543	341.842	448.839	320.851	330.384	0.00014	0.917	0.918	0.221	2.12e-09	4.16e-07	0.0886	3.73e-05	0.0547
LOC656712	tubulin beta chain	36.333	37.422	40.85	47.8	40.05	33.877	33.528	35.998	80.155	69.495	70.925	49.596	69.769	68.472	69.61	78.882	0.00014	0.939	0.991	0.188	9.48e-05	0.0187	0.00928	0.0153	0.0131
LOC662274	uncharacterized protein LOC662274	57.673	36.235	112.471	85.209	77.954	84.567	42.347	31.111	370.969	251.158	360.545	121.996	546.881	448.865	334.01	362.558	0.000149	0.917	0.992	0.244	7.55e-05	0.0217	0.00941	0.0391	0.0057
LOC660193	endoplasmin	213.959	227.908	242.561	162.873	259.836	205.148	208.7	162.093	307.012	287.918	307.456	307.814	326.972	312.83	306.4	315.256	0.00021	0.917	1	0.0492	0.00555	0.113	0.00677	0.149	0.007
LOC103313145	uncharacterized protein LOC103313145	154.22	166.921	114.392	123.728	120.881	130.674	151.557	148.47	285.741	232.781	218.106	248.842	290.944	263.823	229.087	252.965	0.000225	0.923	0.992	0.000585	0.069	0.0242	0.0146	0.0234	0.0116
LOC659030	BAG domain-containing protein Samui isoform X2	72.301	70.583	92.853	78.935	76.294	85.44	89.125	88.996	58.384	185.788	80.749	194.031	76.379	161.756	98.002	158.903	0.000241	0.943	0.00528	0.0124	0.0371	0.00194	0.142	0.857	0.000644
LOC659325	septin-1	177.691	164.809	135.621	154.561	143.325	141.741	162.321	147.257	123.447	127.773	77.184	114.074	140.155	118.446	95.163	96.321	0.000259	0.917	0.169	0.00315	0.086	0.932	0.000266	0.0134	0.0401
LOC107398000	ncRNA	0.013	0.05	0.013	0.013	0.013	0.974	0.013	0.013	0.013	0.013	0.013	0.013	0.013	0.013	0.013	0.013	0.000259	0.0537	NaN	0.832	0.000557	0.0339	NaN	NaN	0.0341
LOC103313997	uncharacterized protein LOC103313997	0.05	1.784	0.268	0.057	1.281	0.176	1.349	1.013	33.625	30.092	33.585	23.403	30.972	30.362	33.314	29.291	0.000292	0.917	0.997	0.0057	0.091	0.012	0.0316	0.0201	0.0192
LOC103313998	uncharacterized protein LOC103313998	0.05	1.784	0.268	0.057	1.281	0.176	1.349	1.013	33.625	30.092	33.585	23.403	30.972	30.362	33.314	29.291	0.000292	0.917	0.997	0.0057	0.091	0.012	0.0316	0.0201	0.0192
LOC107398034	uncharacterized protein LOC107398034	0.013	0.013	0.013	0.013	0.013	0.013	0.013	0.013	0.013	0.013	0.013	0.013	0.013	0.013	0.035	0.342	0.000306	NaN	0.0589	NaN	0.0316	NaN	0.0389	0.833	0.000903
LOC661201	peptide transporter family 1-like isoform X1	8.678	6.581	14.977	21.076	9.318	8.915	6.157	5.759	24.935	26.952	23.016	16.822	30.462	35.376	21.396	25.965	0.000316	0.824	0.992	0.17	0.00291	0.0254	0.015	0.213	0.000138
Ctlp-6e	chymotrypsin-like proteinase 6E	28.637	18.938	42.79	55.35	17.917	19.5	16.443	2.522	118.671	112.469	97.053	63.355	144.564	157.86	117.973	109.894	0.000328	0.917	0.542	0.021	0.0229	8.49e-07	0.123	4.15e-05	0.0706
LOC100141568	uncharacterized protein LOC100141568 isoform X6	42.408	41.007	39.095	47.222	29.458	46.881	57.386	42.374	128.344	80.268	77.927	49.327	116.865	91.052	67.606	59.122	0.000329	0.917	0.734	0.0008	0.0811	1.79e-05	0.85	0.00502	0.236
LOC107398577	cytochrome P450 9e2-like	14.743	20.25	20.824	20.182	22.167	22.229	16.606	11.995	40.568	35.335	37.988	26.086	37.181	39.24	40.86	31.602	0.000332	0.917	0.992	0.0912	0.00446	0.0446	0.0142	0.0321	0.0146
LOC103313109	insulin-like growth factor-binding protein complex acid labile subunit	38.425	28.668	46.712	33.846	46.046	41.735	38.448	37.635	47.26	56.194	76.995	46.695	50.582	87.476	79.73	66.086	0.000344	0.917	0.0768	0.118	0.00554	0.00297	0.0728	0.0505	0.014
LOC664243	aldose reductase	64.491	47.756	59.656	90.606	71.87	64.753	60.265	47.461	18.785	12.786	29.176	17.774	29.243	22.475	45.82	40.31	0.00036	0.917	0.681	0.00226	0.352	0.0411	0.0123	0.203	0.00215
LOC100142248	macrophage migration inhibitory factor homolog	196.287	210.805	236.915	152.574	151.959	312.675	191.903	178.139	404.321	297.4	406.445	301.995	424.214	302.605	386.151	443.427	0.000366	0.917	0.992	0.0764	0.00686	0.0149	0.0297	0.000922	0.168
LOC664009	alpha-amylase	37.208	24.442	49.96	46.067	96.044	10.687	15.377	2.165	414.34	277.922	277.784	117.672	276.411	198.654	318.26	251.794	0.000371	0.917	0.992	0.0641	0.0169	0.0233	0.0267	0.00212	0.0749
LOC660229	uncharacterized protein LOC660229	31.384	22.383	35.932	40.717	38.192	28.602	21.815	17.553	96.531	78.929	71.195	44.305	82.031	83.848	79.917	80.859	0.000389	0.917	0.992	0.118	0.00452	0.00372	0.0847	0.00237	0.0786
LOC663471	retinaldehyde-binding protein 1	250.204	190.904	201.423	195.76	348.458	262.698	167.219	152.719	638.387	544.015	557.338	311.959	649.51	601.081	540.583	522.408	0.000407	0.917	0.992	0.185	0.000436	0.108	0.0125	0.0068	0.0752
LOC661810	hydroxyacyl-coenzyme A dehydrogenase, mitochondrial	86.218	85.161	122.906	139.899	96.039	108.797	110.151	85.439	145.371	152.931	176.185	158.961	119.926	149.66	181.366	168.387	0.000411	0.744	0.992	0.0267	0.0214	0.0426	0.0569	0.0249	0.0222
LOC662379	proteasome subunit beta type-6	228.776	244.624	286.009	200.703	257.14	259.835	227.978	194.146	327.729	320.922	315.939	333.722	347.892	335.295	358.201	321.258	0.000439	0.917	0.992	0.0182	0.0265	0.327	0.00115	0.205	0.00136
LOC655042	glucose dehydrogenase	0.38	2.382	0.15	0.392	0.119	0.013	3.909	0.138	11.114	7.963	18.87	2.172	7.78	4.163	19.381	1.765	0.000439	0.563	0.992	0.233	0.00184	5.07e-05	0.275	0.00802	0.0897
LOC657571	nucleolar protein 10	25.728	24.461	29.76	29.057	28.095	25.444	26.46	42.126	18.46	15.819	17.221	23.125	18.271	12.289	17.334	14.436	0.000449	0.917	0.992	0.257	0.00287	0.071	0.0179	0.0778	0.0145
LOC662393	isoleucine--tRNA ligase, cytoplasmic	9.328	15.033	21.773	13.998	17.558	16.802	16.13	12.216	24.485	28.497	33.851	21.629	21.662	26.55	28.825	25.308	0.000454	0.917	0.992	0.0362	0.0113	0.0296	0.0239	0.0417	0.0107
LOC658875	male-specific lethal 3 homolog	62.881	42.383	31.241	39.927	52.576	43.194	49.61	41.391	85.133	68.079	77.6	79.345	80.689	84.346	80.791	80.558	0.000457	0.917	0.992	0.0197	0.0358	0.132	0.00737	0.0101	0.0581
LOC661966	lipase 3	9.735	1.502	1.699	3.386	16.512	4.965	1.922	0.722	123.952	68.87	80.45	27.977	104.667	64.975	101.201	80.544	0.000487	0.917	0.992	0.196	0.00025	0.000173	0.122	0.00817	0.0743
LOC658137	brachyurin	178.591	167.38	140.551	245.646	177.575	179.914	131.809	146.473	567.969	325.572	416.171	244.499	628.951	509.171	448.698	466.625	0.000524	0.934	0.879	0.436	7.79e-06	0.026	0.0365	0.00154	0.256
Cda8	chitin deacetylase 8	14.224	2.746	2.768	28.745	10.82	6.898	7.725	3.989	76.221	49.313	46.697	27.858	79.403	100.666	65.524	77.794	0.000524	0.917	0.992	0.221	4.2e-05	0.000127	0.185	0.236	3.89e-05
LOC662035	putative DNA helicase INO80	376.29	350.44	507.149	413.326	441.262	435.515	429.744	330.353	432.02	629.826	473.153	510.512	383.858	672.582	487.38	538.925	0.000536	0.917	0.0767	0.031	0.0223	0.00533	0.165	0.798	0.000264
LOC656209	UDP-glucuronosyltransferase 1-7C-like	26.358	19.069	23	33.531	35.995	30.068	18.138	24.338	64.02	77.8	59.125	49.295	64.872	77.918	50.806	77.433	0.000545	0.917	0.992	0.132	0.00184	0.0134	0.0628	0.165	0.00126
LOC663581	zinc finger protein 330 homolog	199.011	206.08	180.122	153.591	210.826	201.481	180.702	170.252	127.415	114.894	105.614	141.554	108.825	118.727	127.367	95.876	0.000556	0.917	0.992	0.137	0.00357	0.00152	0.207	0.0189	0.0399
LOC655764	chondroitin proteoglycan 2 isoform X1	217.447	145.749	139.795	444.735	395.023	226.776	198.903	161.06	1432.12	1115.46	692.119	532.871	1259.31	1147.19	954.473	1309.97	0.00056	0.917	0.992	0.0719	0.00914	0.00784	0.0912	0.000795	0.133
LOC662695	cAMP and cAMP-inhibited cGMP 3\\',5\\'-cyclic phosphodiesterase 10A	74.138	74.12	45.009	59.556	30.887	42.871	56.265	89.284	17.535	5.016	0.309	2.296	6.558	1.194	0.288	0.26	0.000601	0.917	0.992	0.0462	0.0236	0.0133	0.0544	0.0121	0.0559
LOC662655	solute carrier family 25 member 38-A isoform X1	31.468	100.944	95.674	125.446	57.607	71.206	82.281	108.509	44.601	88.531	67.725	63.964	43.821	110.706	77.738	81.974	0.000622	0.046	0.0621	0.00775	0.135	0.000452	0.836	0.199	0.196
LOC660079	bromodomain adjacent to zinc finger domain protein 1A isoform X1	53.064	45.54	49.766	45.909	40.135	45.636	47.627	56.069	37.274	41.722	28.179	37.193	39.606	34.608	30.793	34.248	0.000622	0.917	0.794	0.00529	0.0752	0.78	0.000266	0.0228	0.0551
LOC103312942	uncharacterized protein LOC103312942	6.839	9.769	1.846	2.176	13.197	14.576	1.537	5.214	140.902	108.771	107.302	41.477	139.802	157.136	112.137	119.437	0.000622	0.917	0.992	0.136	0.0017	8.79e-06	0.149	0.0333	0.0233
LOC100142202	alsin isoform X2	25.753	22.667	26.627	27.173	22.665	27.352	27.123	30.819	20.894	17.941	13.316	21.693	19.56	18.569	12.371	12.772	0.000627	0.917	0.584	0.233	0.00258	0.558	0.0106	0.0257	0.039
Lyz	lysozyme	45.699	34.808	60.373	52.09	73.388	55.04	23.077	28.804	125.002	86.821	92.075	30.919	162.576	124.934	124.281	118.381	0.000639	0.917	0.356	0.489	0.000104	0.0778	0.0311	0.0175	0.0811
P38	serine protease P38	9.175	3.596	2.167	9.758	9.887	5.081	0.22	0.244	44.769	32.478	23.69	21.17	44.035	46.095	33.578	37.84	0.000643	0.917	0.919	0.43	0.00556	0.00134	0.0852	0.0794	0.00556
LOC107398139	ncRNA	23.231	24.137	29.309	28.001	27.265	24.391	43.983	31.566	53.542	55.222	94.148	47.375	66.575	61.275	61.737	67.774	0.000683	0.917	0.992	0.0263	0.0416	0.00987	0.109	0.00471	0.141
LOC659635	gamma-glutamyl hydrolase isoform X2	21.41	19.399	35.114	29.724	29.831	18.573	30.282	20.079	47.554	53.939	53.909	34.472	60.91	46.75	59.919	60.298	0.000701	0.917	0.992	0.189	0.00271	0.0514	0.0147	0.132	0.0148
Cht8	chitinase 8	203.01	176.027	166.735	220.558	228.974	221.226	151.118	175.508	468.734	451.87	467.157	432.851	475.843	462.923	481.045	455.017	0.000736	0.951	1	0.0844	0.00886	0.0526	0.0223	0.0449	0.0179
LOC664130	trifunctional enzyme subunit beta, mitochondrial	96.379	108.125	111.744	68.079	102.422	107.484	103.839	91.564	138.626	145.632	176.625	140.081	160.542	159.641	155.696	156.711	0.000743	0.917	0.992	0.0243	0.0484	0.186	0.00923	0.256	0.00106
LOC659502	cathepsin L precursor	426.304	256.8	340.456	654.42	560.377	484.319	304.513	312.832	2287.25	1724.66	1680.11	730.997	2699.08	2368.5	1626.6	1810.99	0.00075	0.917	0.992	0.181	0.00184	0.0169	0.085	0.00322	0.133
LOC657927	dynein regulatory complex subunit 7 isoform X1	35.655	26.162	18.656	34.531	19.108	24.179	21.73	30.093	16.328	14.388	4.158	15.338	13.152	16.391	8.152	10.648	0.000769	0.917	0.573	0.00622	0.19	0.564	0.00997	0.0221	0.192
LOC658840	venom allergen 3	0.484	11.824	2.895	3.933	0.746	4.916	1.318	15.536	134.042	164.92	185.662	197.875	202.461	291.248	182.433	173.363	0.000779	0.917	0.992	0.0642	0.015	0.0394	0.0246	0.00747	0.283
LOC663145	cathepsin B	71.249	38.486	79.496	128.539	102.501	56.864	36.09	30.174	291.961	225.881	240.108	180.521	251.406	308.022	231.117	244.075	0.000779	0.917	1	0.196	0.0038	0.122	0.00402	0.0144	0.0549
LOC659136	cytochrome P450 6k1	67.616	61.162	42.739	79.723	33.068	58.903	63.259	48.294	6.325	14.36	7.803	26.576	1.712	9.646	6.709	21.96	0.000807	0.945	0.819	0.000329	0.105	0.068	0.00777	0.0934	0.00787
LOC663851	pseudouridine-5\\'-phosphatase isoform X1	324.908	279.882	245.482	311.036	257.524	254.756	279.273	332.193	195.232	250.53	109.857	175.217	200.073	237.34	124.479	132.549	0.000833	0.924	0.351	0.092	0.00772	0.998	0.0091	0.152	0.000382
LOC663053	aquaporin-12	33.563	33.322	38.172	37.125	44.295	53.505	53.747	21.091	53.372	50.928	53.628	46.077	49.872	60.346	46.725	45.06	0.000835	0.0189	0.992	0.118	0.017	0.256	0.00723	0.665	0.000269
LOC657413	hydrocephalus-inducing protein-like, partial	14.672	14.537	16.637	15.73	13.068	16.747	14.777	21.814	5.417	9.568	0.237	6.737	6.636	6.29	4.313	3.686	0.000838	0.968	0.448	0.0378	0.0453	0.409	0.0311	0.0685	0.00232
LOC660760	WD repeat-containing protein 34	99.683	84.508	61.955	78.181	76.629	63.914	69.841	81.036	41.811	55.01	30.792	34.391	47.325	45.365	30.112	41.99	0.000895	0.917	0.992	0.0092	0.105	0.0907	0.039	0.0402	0.0333
LOC103313969	uncharacterized protein LOC103313969	231.726	231.365	205.804	257.12	277.72	279.281	254.989	159.265	515.352	417.289	571.819	398.032	481.104	563.659	560.579	512.985	0.000962	0.923	0.992	0.184	0.003	0.175	0.00815	0.154	0.00223
hsp68a	heat shock protein 68a	0.862	0.188	11.522	1.083	0.568	0.444	1.151	0.203	0.468	124.738	1.134	116.45	0.587	91.287	3.992	137.412	0.000976	0.917	0.000562	0.0541	0.0235	0.0356	0.0549	0.851	0.000627
LOC657900	E3 ubiquitin-protein ligase UBR3	76.462	70.017	69.966	75.753	59.253	73.95	70.066	81.314	48.287	53.667	31.368	44.307	46.426	51.973	32.806	39.077	0.000976	0.948	0.858	0.0682	0.0178	0.726	0.00378	0.076	0.0189
LOC656417	uncharacterized protein LOC656417 isoform X1	79.001	77.882	65.464	59.465	92.461	70.473	77.684	65.791	28.026	27.926	40.202	42.518	24.592	43.086	40.914	35.981	0.000976	0.923	0.992	0.0164	0.0557	0.0141	0.207	0.0148	0.115
LOC103314504	choline transporter-like protein 1	5.092	4.103	7.686	0.765	8.205	6.35	4.544	3.17	20.103	14.023	16.718	11.625	16.221	15.372	17.536	22.896	0.000996	0.917	0.992	0.131	0.000136	0.00661	0.0625	0.0391	0.056
LOC659954	dihydrolipoyllysine-residue succinyltransferase component of 2-oxoglutarate dehydrogenase complex, mitochondrial	133.829	138.823	209.088	190.515	136.151	139.02	193.177	167.933	90.46	88.585	94.209	108.799	79.861	102.495	115.848	96.995	0.00107	0.917	0.992	0.0113	0.0875	0.438	0.0142	0.031	0.0519
LOC663182	nucleoside diphosphate kinase 7 isoform X2	160.952	147.043	118.525	198.393	116.783	142.847	131.097	162.915	98.367	138.552	30.942	85.73	101.304	117.149	51.321	58.097	0.00117	0.917	0.28	0.0551	0.0228	0.891	0.0432	0.135	0.00717
LOC660970	proline-rich extensin-like protein EPR1 isoform X2	86.296	91.408	135.749	121.19	91.613	115.133	87.192	99.812	334.785	203.104	264.126	272.064	236.192	206.997	270.312	331.111	0.00119	0.933	0.992	0.0996	0.012	0.0641	0.0292	0.0325	0.0519
LOC103312192	NAD/NADP-dependent betaine aldehyde dehydrogenase	13.643	14.931	13.44	12.58	16.529	20.586	14.678	12.757	22.997	18.521	27.305	21.054	27.241	23.027	23.328	22.436	0.0012	0.917	0.992	0.0484	0.0497	0.0752	0.0319	0.0258	0.0824
LOC103315127	regulator of hypoxia-inducible factor 1 isoform X1	0.113	0.981	0.013	0.037	0.032	0.055	0.112	0.013	3.685	2.13	2.408	2.643	0.893	1.425	0.81	0.188	0.00121	0.917	0.992	6.05e-05	0.456	0.131	0.0255	0.0841	0.0149
LOC657980	cytohesin-1 isoform X2	466.531	414.938	351.665	378.563	382.595	400.386	425.552	469.967	291.446	316.36	188.997	312.423	292.418	312.038	203.947	218.826	0.00125	0.917	0.845	0.08	0.0204	0.422	0.0234	0.0372	0.0752
LOC659207	transferrin isoform X1	25.918	22.899	18.339	18.834	25.499	25.448	21.494	17.905	55.367	48.236	53.806	27.545	49.925	58.286	42.86	60.449	0.00126	0.94	0.992	0.169	0.00368	0.0282	0.0796	0.0194	0.0688
LOC657437	V-type proton ATPase subunit S1	22.618	22.955	21.184	29.161	22.47	21.296	28.034	27.233	8.127	14.577	17.1	14.982	8.171	13.895	11.245	9.944	0.00128	0.948	0.873	0.0865	0.0235	0.084	0.0256	0.000924	0.383
LOC656806	protein NPC2 homolog	159.693	143.338	221.815	169.679	181.221	197.611	185.136	112.133	271.514	233.011	331.616	260.978	270.296	222.872	305.901	297.648	0.00129	0.917	0.992	0.0258	0.0497	0.0606	0.0412	0.0909	0.0514
LOC103312356	NFU1 iron-sulfur cluster scaffold homolog, mitochondrial-like	1.969	4.887	0.368	0.357	9.754	5.577	0.503	1.869	181.32	131.638	162.354	117.995	146.468	151.084	122.356	144.799	0.00131	0.921	0.992	0.0119	0.117	0.0878	0.0442	0.0283	0.0649
LOC103312504	centriolar coiled-coil protein of 110 kDa	86.012	73.395	68.097	80.883	67.62	71.767	76.429	99.083	55.432	58.342	25.812	53.052	57.772	57.972	35.311	43.591	0.00137	0.917	0.595	0.0498	0.0343	0.949	0.0162	0.00666	0.425
LOC663232	rho GTPase-activating protein 11A	42.719	35.476	36.063	33.207	29.91	34.401	33.093	38.624	22.759	25.9	20.212	23.787	22.375	24.661	16.87	23.029	0.00137	0.917	0.992	0.105	0.017	0.0547	0.0426	0.0435	0.0678
LOC659049	uncharacterized serine-rich protein C215.13 isoform X2	130.959	142.995	103.22	156.528	148.579	156.709	115.874	123.367	357.006	288.763	243.128	216.222	296.332	301.658	255.693	320.716	0.00138	0.95	0.992	0.143	0.00555	0.0633	0.0457	0.0526	0.0339
LOC658043	aspartate aminotransferase, cytoplasmic	186.121	178.197	192.361	188.775	180.579	178.415	185.984	147.543	251.949	240.656	276.578	232.267	248.022	254.715	271.208	227.539	0.00144	0.917	0.992	0.193	0.00841	0.0396	0.0458	0.0266	0.0978
LOC103313771	protein CASC1-like isoform X1	74.339	77.492	67.023	83.006	69.539	75.388	76.33	88.436	37.149	55.456	11.241	41.721	44.539	46.299	26.335	24.701	0.00151	0.981	0.722	0.0432	0.0493	0.462	0.0384	0.114	0.00594
LOC663325	probable phosphoserine aminotransferase	58.59	56.121	52.401	55.561	46.876	43.32	66.53	57.271	54.366	75.485	52.13	85.661	48.385	101.176	59.285	74.838	0.00154	0.917	0.00547	0.03	0.0453	0.00455	0.344	0.844	0.00121
LOC103314596	uncharacterized protein LOC103314596 isoform X1	12.112	3.398	16.459	2.231	16.126	17.827	11.308	8.125	0.13	0.013	0.263	0.463	0.203	0.175	0.538	0.368	0.00154	0.917	0.992	0.0412	0.0685	0.000832	0.527	0.103	0.0236
LOC658820	epidermal retinol dehydrogenase 2	59.655	57.779	63.504	48.801	66.992	64.419	49.635	47.55	110.875	93.146	111.541	91.684	86.595	99.459	126.303	103.508	0.00158	0.917	0.992	0.0218	0.0637	0.713	0.000413	0.02	0.108
LOC657600	brachyurin	77.167	64.493	75.354	102.198	132.413	75.447	52.547	63.422	228.276	188.5	177.431	120.512	242.85	233.407	191.83	244.183	0.0016	0.917	0.992	0.277	0.00366	0.00821	0.151	0.00781	0.139
LOC103313062	uncharacterized protein LOC103313062 isoform X2	46.616	35.037	50.075	66.658	61.055	50.027	33.971	31.55	113.647	95.675	84.734	71.079	95.362	110.255	88.005	103.98	0.00168	0.917	0.992	0.188	0.00869	0.0571	0.0474	0.127	0.016
LOC103312143	uncharacterized protein LOC103312143	232.373	260.227	298.345	287.403	236.134	216.053	245.852	178.365	144.826	125.626	206.773	111.731	96.97	120.484	179.291	164.876	0.00169	0.917	0.863	0.025	0.109	0.0029	0.273	0.0529	0.0574
Pmp14	peritrophic matrix protein 14	37.894	32.716	55.163	58.638	43.092	45.61	34.406	52.899	90.943	81.801	121.813	110.337	94.375	75.591	116.591	98.019	0.0017	0.917	0.992	0.106	0.0131	0.0761	0.0632	0.0191	0.125
LOC103313461	DNA polymerase beta-like	50.771	52.615	45.033	41.864	57.458	45.355	40.583	46.484	78.864	107.655	54.449	71.851	91.137	82.22	81.774	74.783	0.00191	0.93	0.779	0.00593	0.132	0.0305	0.187	0.00783	0.117
HEX2	hexamerin 2	27.097	22.664	25.083	27.392	18.919	26.891	48.038	75.683	225.414	206.12	167.883	178.044	171.882	182.977	161.029	230.008	0.00204	0.921	1	0.0253	0.0927	0.0277	0.12	0.0392	0.0683
LOC657157	uncharacterized protein LOC657157	113.604	125.993	136.144	135.208	131.214	155.097	96.51	101.94	286.216	262.282	194.588	140.96	249.261	335.632	209.862	249.023	0.00206	0.937	0.409	0.221	0.00837	0.0543	0.137	0.213	0.00324
LOC655838	heterogeneous nuclear ribonucleoprotein U-like protein 2 isoform X1	46.702	43.498	43.728	39.152	41.051	41.983	40.342	44.492	51.54	54.743	67.502	51.964	55.651	58.507	65.856	67.081	0.00206	0.972	0.83	0.325	0.00165	0.249	0.0246	0.0366	0.0752
LOC663197	NEDD8 ultimate buster 1	97.393	76.229	57.554	70.104	65.977	71.445	76.883	83.434	46.983	46.544	21.625	45.067	42.807	52.882	30.697	29.312	0.00206	0.917	0.937	0.0744	0.031	0.339	0.0391	0.0369	0.115
LOC103315039	zinc finger protein 708	30.288	32.202	22.561	28.887	33.312	23.96	29.471	29.085	42.26	34.601	46.099	36.936	37.37	44.049	40.841	53.226	0.00224	0.917	0.735	0.0879	0.0371	0.273	0.0136	0.02	0.0964
LOC661621	esterase FE4	111.803	96.407	102.511	132.347	118.783	120.666	68.072	60.744	156.016	174.856	215.017	156.212	206.449	200.271	186.453	204.41	0.0024	0.917	0.992	0.673	0.000943	0.579	0.00676	0.128	0.0177
LOC660189	ER degradation-enhancing alpha-mannosidase-like protein 3	153.58	130.38	138.517	140.642	128.712	122.397	132.77	172.744	108.127	110.233	69.834	123.834	108.914	105.712	84.717	88.925	0.00244	0.917	0.605	0.11	0.0213	0.898	0.0088	0.0652	0.0703
LOC662806	trehalase isoform X2	107.129	78.165	62.948	112.163	72.082	68.891	83.176	110.495	41.898	54.693	0.632	40.546	52.833	56.2	21.609	24.299	0.00248	0.917	0.375	0.0828	0.00929	0.713	0.0772	0.0862	0.0404
LOC662090	pyruvate dehydrogenase (acetyl-transferring) kinase, mitochondrial	84.112	115.519	127.801	81.96	86.308	110.161	90.004	77.636	92.623	159.771	128.774	124.125	91.221	163.066	129.025	143.629	0.00256	0.917	0.408	0.204	0.00772	0.105	0.0216	0.462	0.00409
LOC660306	uncharacterized protein LOC660306	146.804	137.758	81.981	100.683	101.405	117.587	113.854	127.626	73.678	94.76	17.145	82.602	77.105	89.918	45.771	44.578	0.00257	0.917	0.383	0.0507	0.0816	0.788	0.0699	0.0669	0.168
LOC103313664	uncharacterized protein LOC103313664 isoform X2	8.517	9.031	8.133	1.857	5.734	10.027	6.465	7.333	0.06	0.183	0.889	0.055	0.013	0.19	0.211	0.192	0.00258	0.917	0.992	0.196	0.00808	0.00199	0.381	0.00437	0.275
LOC659494	farnesol dehydrogenase	65.908	73.995	63.618	69.225	93.674	87.997	77.836	46.348	27.424	29.47	38.533	36.849	21.11	27.662	34.479	38.706	0.0026	0.917	0.992	0.248	0.00899	0.0142	0.383	0.0648	0.0505
LOC661912	uncharacterized protein F13E6.1 isoform X1	148.719	149.763	157.373	128.046	140.71	146.134	122.847	114.902	200.128	186.217	219.139	189.745	195.116	199.498	227.29	203.299	0.00274	0.917	0.992	0.184	0.0231	0.472	0.0127	0.0634	0.0711
LOC103314047	delta-like protein B isoform X1	123.201	109.74	73.266	123.474	95.365	110.335	101.383	120.608	86.382	104.085	17.984	61.869	72.995	83.362	38.592	44.478	0.00284	0.917	0.238	0.0571	0.0707	1	0.05	0.123	0.0339
LOC662932	uncharacterized protein LOC662932	12.998	13.51	16.444	22.526	21.143	23.951	16.077	18.405	27.103	30.286	30.014	30.665	23.815	33.271	52.093	35.965	0.00284	0.917	0.799	0.182	0.0245	0.141	0.041	0.0415	0.115
LOC656290	2-hydroxyacylsphingosine 1-beta-galactosyltransferase-like	9.569	7.505	9.791	12.452	12.16	12.165	6.661	6.786	15.971	19.624	18.846	20.952	14.314	25.484	19.203	18.465	0.00286	0.917	0.992	0.326	0.00214	0.0919	0.0457	0.23	0.0152
LOC661555	UDP-glucuronosyltransferase 2B17	69.941	69.811	56.13	63.611	62.953	73.964	66.895	48.265	101.321	90.32	101.552	76.211	100.256	100.859	107.655	112.589	0.00289	0.917	0.992	0.317	0.00713	0.822	0.000481	0.176	0.0112
LOC103313826	flavin-containing monooxygenase FMO GS-OX5	49.822	72.217	65.424	202.642	65.054	110.148	84.985	154.154	19.781	52.002	39.744	14.058	10.077	75.509	47.379	21.461	0.00291	0.746	0.849	0.102	0.0365	0.118	0.0386	0.192	0.0485
LOC656798	ras-related protein Rac1	91.071	90.599	123.615	77.924	130.73	102.237	104.184	58.075	139.356	134.337	187.69	129.884	153.011	139.491	178.661	170.664	0.00291	0.917	0.992	0.131	0.0315	0.422	0.0237	0.332	0.0338
Tcgr54	gustatory receptor 54	0.013	0.08	0.03	0.013	0.013	0.013	0.114	0.033	0.523	1.473	0.131	0.281	1.587	0.013	0.565	0.071	0.00294	0.917	0.519	0.146	0.0223	2.25e-05	0.812	0.156	0.019
LOC663642	uncharacterized protein LOC663642	221.92	133.759	146.664	207.902	201.032	306.598	207.38	119.141	352.242	523.817	332.611	221.906	561.321	679.108	357.835	603.816	0.00298	0.917	0.368	0.346	0.0112	0.0216	0.207	0.303	0.0128
LOC662895	venom acid phosphatase Acph-1	101.256	107.532	88.706	112.849	106.123	101.406	102.602	98.844	67.081	59.898	65.363	63.969	56.175	59.478	77.855	75.967	0.00314	0.969	0.992	0.0321	0.095	0.0349	0.153	0.139	0.0271
P121	serine protease P121	161.095	126.404	124.051	204.503	216.758	214.692	110.985	96.169	235.555	271.046	250.977	218.909	290.79	306.871	251.297	319.835	0.00314	0.917	0.992	0.33	0.0106	0.0866	0.0855	0.135	0.0314
LOC662957	protein king tubby	36.228	44.854	38.389	37.04	42.832	30.994	43.606	41.96	26.176	23.608	37.62	28.533	33.453	31.949	26.776	34.983	0.00315	0.917	0.518	0.0115	0.229	0.0209	0.219	0.0338	0.105
LOC656152	regucalcin	52.844	58.368	45.644	82.906	57.111	55.477	70.853	61.861	37.083	40.556	38.209	40.671	26.589	35.356	30.653	25.805	0.00327	0.917	0.992	0.46	0.00478	0.323	0.0146	0.161	0.0266
LOC662684	isoaspartyl peptidase/L-asparaginase isoform X1	124.712	88.682	63.685	99.356	85.086	91.612	86.774	122.212	54.904	87.404	0.63	48.168	58.548	69.754	31.625	23.22	0.0033	0.917	0.317	0.0764	0.106	1	0.0923	0.103	0.0247
LOC661977	LOW QUALITY PROTEIN: uncharacterized protein KIAA1841 homolog	116.95	86.103	59.244	95.756	72.224	88.496	90.48	111.088	44.085	62.496	0.639	47.33	50.812	62.974	28.974	27.339	0.0033	0.917	0.364	0.0909	0.0311	0.794	0.0869	0.109	0.00796
LOC660233	calcyphosin-like protein	35.188	33.521	33.263	34.964	26.485	44.223	36.469	19.044	54.226	37.891	50.57	31.566	51.804	62.826	49.69	49.18	0.00337	0.917	0.698	0.718	0.00271	0.14	0.0508	0.355	0.00477
LOC661858	prominin-like protein isoform X3	43.65	44.247	50.949	61.155	53.126	43.316	42.409	47.239	64.396	60.428	67.952	57.956	69.023	65.139	63.445	65.888	0.00337	0.917	0.992	0.337	0.00163	0.0281	0.145	0.0253	0.149
LOC107397609	uncharacterized protein LOC107397609	3.325	2.858	9.503	0.983	8.67	5.602	10.659	6.672	18.838	22.903	28.633	10.039	18.465	20.374	30.218	22.692	0.0034	0.917	0.43	0.103	0.101	0.0116	0.124	0.00656	0.177
LOC664270	WD repeat-containing protein 19 isoform X1	15.067	12.427	14.227	22.419	12.077	10.185	13.656	18.903	11.083	10.883	9.614	10.402	9.246	10.627	6.943	8.903	0.0034	0.856	0.992	0.131	0.0667	1	0.00247	0.183	0.0339
LOC656441	scavenger receptor protein	43.588	47.296	89.09	56.317	63.609	65.764	50.264	46.746	44.719	36.046	47.155	27.137	42.552	35.512	55.723	28.546	0.00344	0.58	0.728	0.101	0.033	0.717	0.00249	0.397	0.0261
LOC100142508	cilia- and flagella-associated protein 53	230.802	155.756	124.851	200.252	125.238	145.671	140.019	225.539	93.934	131.629	0.878	93.931	91.745	116.588	44.978	60.184	0.00346	0.917	0.332	0.0825	0.0597	0.793	0.0897	0.107	0.109
LOC103314101	probable DNA double-strand break repair Rad50 ATPase	707.259	552.314	374.184	564.061	460.134	519.405	458.552	675.174	325.731	458.985	38.994	341.912	393.878	376.831	155.948	198.678	0.00348	0.917	0.458	0.099	0.0183	0.809	0.101	0.116	0.0606
LOC660781	ubiquitin carboxyl-terminal hydrolase 20	50.184	49.365	54.251	51.013	47.72	49.427	51.515	60.154	40.859	46.141	23.4	46.166	38.818	40.817	29.928	35.195	0.00355	0.949	0.389	0.132	0.0182	1	0.0139	0.0293	0.565
LOC103312714	uncharacterized protein LOC103312714 isoform X1	0.983	0.913	0.276	0.255	6.905	0.218	0.013	0.048	16.268	10.419	1.285	0.328	17.612	11.229	10.978	18.105	0.00355	0.917	0.543	0.832	1.21e-05	0.258	0.142	0.00981	0.244
LOC661345	ATP-dependent RNA helicase DHX8	28.266	20.676	25.118	24.466	22.443	23.108	27.394	31.409	19	16.018	9.785	19.379	15.454	20.481	11.448	12.697	0.00358	0.917	0.901	0.361	0.000269	0.637	0.0258	0.0634	0.103
Cyp9f2	ytochrome P450 isoform 9F2	265.598	400.463	374.464	409.033	409.126	344.387	438.987	426.259	695.006	649.179	926.518	820.376	500.922	668.494	877.428	720.765	0.00364	0.923	0.992	0.00384	0.341	0.224	0.0457	0.0211	0.228
LOC656628	probable hydroxyacid-oxoacid transhydrogenase, mitochondrial	26.255	37.116	31.73	36.265	31.756	47.795	33.811	29.647	35.634	54.205	59.062	51.533	35.039	57.989	51.406	59.195	0.00365	0.917	0.0672	0.06	0.0746	0.175	0.0246	0.23	0.0526
LOC661167	intraflagellar transport protein 56	24.63	22.896	21.518	19.814	23.885	29.86	19.897	19.337	12.465	20.082	13.187	12.405	13.918	14.845	5.63	14.495	0.00365	0.926	0.406	0.815	5.76e-05	0.542	0.0226	0.0473	0.283
LOC655619	peptide methionine sulfoxide reductase	200.723	165.426	195.326	120.795	222.595	155.609	200.134	80.507	169.671	195.296	195.952	245.549	193.094	231.66	188.326	232.854	0.00365	0.0223	0.992	0.396	0.0123	1	0.0039	0.983	0.000739
LOC661332	uncharacterized protein LOC661332	38.294	35.755	55.804	42.313	34.597	35.936	30.103	31.105	75.523	70.632	81.816	79.776	74.617	92.003	83.054	74.976	0.00365	0.919	0.999	0.348	0.00861	0.0281	0.123	0.00751	0.198
Snf1a	SNF1A/AMP-activated protein kinase	60.293	62.04	63.489	60.123	56.15	67.435	75.419	59.04	90.129	81.876	100.002	98.219	80.315	91.553	99.198	86.188	0.00369	0.917	0.992	0.0594	0.0753	0.09	0.0763	0.0159	0.197
LOC103315040	uncharacterized protein LOC103315040	11.189	16.178	20.631	15.191	15.632	15.552	14.292	12.86	26.058	26.987	49.248	27.658	26.359	31.251	30.418	33.231	0.00376	0.921	0.992	0.0941	0.0457	0.169	0.0457	0.039	0.137
LOC663240	protein lethal(2)essential for life	32.335	63.216	119.604	9.34	36.393	3.891	43.39	29.983	93.363	618.791	119.636	637.1	73.438	460.991	135.597	590.184	0.00383	0.917	3.62e-10	0.194	0.0207	0.0197	0.181	0.000223	0.0869
LOC100142396	uncharacterized protein LOC100142396	0.313	0.778	0.013	0.524	13.456	1.293	1.153	6.123	12.556	67.164	60.527	33.446	11.044	81.116	18.899	84.364	0.00383	0.891	0.992	0.0492	0.354	0.811	5.48e-05	0.0731	0.115
LOC103314479	uncharacterized protein LOC103314479 isoform X1	350.051	334.37	315.183	360.942	364.98	385.514	372.138	260.647	233.027	187.082	263.051	173.5	255.979	231.152	218.233	250.216	0.00386	0.917	0.992	0.0605	0.096	0.0104	0.203	0.0381	0.115
LOC663655	peroxisomal multifunctional enzyme type 2 isoform X2	96.234	94.902	104.679	102.347	110.843	108.78	85.368	78.31	133.478	105.647	152.235	122.438	131.388	120.457	133.185	143.624	0.00388	0.917	0.992	0.373	0.00264	0.856	0.00269	0.132	0.0489
LOC657404	HBS1-like protein	39.908	32.654	38.685	27.262	35.805	31.873	38.881	35.311	55.411	42.113	39.3	43.366	44.834	50.151	42.016	43.356	0.00396	0.917	0.937	0.00342	0.388	0.0101	0.321	0.659	0.000421
LOC660136	huntingtin-interacting protein 1 isoform X2	91.755	85.112	72.868	82.269	83.073	82.974	81.698	86.06	65.354	66.893	49.815	63.814	66.615	72.957	57.818	63.068	0.00407	0.924	0.904	0.0168	0.235	0.307	0.0603	0.0997	0.0697
LOC656088	39S ribosomal protein L38, mitochondrial	37.186	45.735	60.691	65.009	45.263	60.259	47.569	31.806	70.006	64.084	87.435	55.6	79.636	75.166	81.276	77.696	0.00407	0.917	0.988	0.0725	0.0643	0.0183	0.136	0.00558	0.282
LOC662955	uncharacterized protein C9orf78	71.02	53.435	42.362	63.333	70.613	57.851	48.245	63.638	34.554	29.166	35.262	32.986	45.114	26.377	29.57	26.049	0.00407	0.917	0.992	0.192	0.0224	0.00103	0.373	0.119	0.0574
LOC660413	alpha-aspartyl dipeptidase isoform X1	127.692	116.315	107.524	156.962	88.284	103.814	142.886	123.081	87.393	94.459	42.875	93.318	78.965	91.241	69.484	65.571	0.00409	0.917	0.781	0.0755	0.0759	1	0.0131	0.0846	0.126
LOC662550	nuclear export mediator factor NEMF homolog	49.518	40.541	38.48	48.364	45.931	43.668	41.928	39.788	33.829	34.592	36.26	31.111	32.834	31.962	29.295	26.225	0.00424	0.917	0.847	0.264	0.0173	0.119	0.0739	0.0622	0.0919
LOC103312223	cell wall protein DAN4-like isoform X1	2.808	0.287	1.317	3.943	2.33	0.967	0.263	0.05	88.255	73.606	26.187	29.986	47.566	148.171	26.159	66.168	0.00428	0.917	0.859	0.384	0.00729	0.138	0.0522	0.332	0.0105
LOC664094	CLK4-associating serine/arginine rich protein isoform X1	101.582	108.604	78.951	104.257	93.135	95.999	109.671	102.369	84.303	69.814	61.95	68.828	78.254	72.055	63.709	65.222	0.00435	0.917	0.992	0.0342	0.115	0.197	0.0607	0.244	0.00614
LOC656288	WD repeat-containing protein 66	37.338	37.364	24.96	35.19	32.906	33.114	30.414	35.527	17.789	22.207	5.469	13.142	22.195	20.903	12.251	13.5	0.00474	0.953	0.78	0.0492	0.186	0.477	0.104	0.112	0.0619
LOC655900	brachyurin	7.7	0.244	0.415	0.724	1.365	2.56	0.013	0.911	0.013	0.013	0.044	0.035	0.013	0.013	0.013	0.035	0.00474	0.917	0.992	0.334	0.00141	0.000309	0.684	0.00802	0.338
LOC655392	protein henna isoform X2	21.345	23.771	33.023	29.78	29.68	25.844	34.461	27.147	16.792	44.76	31.483	57.581	16.205	53.019	34.126	47.512	0.00479	0.929	0.000115	0.0718	0.0823	0.00883	0.77	0.372	0.0587
LOC661620	protein disulfide-isomerase A3	121.74	111.446	83.503	92.02	92.329	111.818	111.821	127.372	60.893	87.261	0.732	62.755	74.323	78.206	44.373	44.278	0.00483	0.924	0.328	0.107	0.086	1	0.102	0.108	0.25
LOC103314100	keratin-associated protein 19-2	24.567	23.863	39.795	46.974	28.796	34.653	38.91	23.404	15.482	6.576	21.24	15.643	9.002	22.714	12.824	11.963	0.00483	0.917	0.728	0.071	0.0841	0.0247	0.222	0.123	0.0553
LOC103314088	uncharacterized protein LOC103314088	63.444	57.431	80.267	68.231	72.151	71.037	59.618	52.365	133.107	115.267	88.584	66.503	123.369	148.396	110.561	121.428	0.00491	0.932	0.473	0.442	0.0028	0.151	0.0535	0.158	0.0493
LOC656956	D-arabinitol dehydrogenase 1	116.965	89.569	59.163	99.777	76.137	85.596	84.728	126.74	48.194	62.924	0.731	48.252	55.133	58.286	27.086	32.723	0.00494	0.917	0.448	0.113	0.0181	0.186	0.12	0.133	0.00955
LOC664168	enolase	554.891	433.846	286.95	440.789	374.752	416.228	407.466	531.129	233.818	348.842	1.464	230.666	215.753	300.447	122.385	176.654	0.00497	0.917	0.369	0.109	0.0236	0.606	0.115	0.129	0.056
LOC659382	vacuolar-sorting protein SNF8	124.128	113.536	103.254	88.57	136.167	107.454	126.524	115.417	82.728	79.776	75.501	67.199	59.783	70.112	62.916	68.717	0.00497	0.917	0.992	0.615	0.00215	0.0212	0.212	0.00245	0.572
LOC664385	alpha-amylase	33.642	18.098	45.754	32.341	52.446	16.402	16.288	11.696	154.295	143.736	124.836	52.719	151.693	62.726	179.976	119.923	0.00498	0.917	0.992	0.248	0.0231	0.0946	0.071	0.112	0.14
LOC655278	ran-binding protein 9 isoform X3	57.324	57.654	59.252	76.503	53.705	60.363	54.386	73.384	57.318	62.544	45.614	51.532	51.035	45.283	31.843	47.13	0.00501	0.917	0.0766	0.669	0.00775	0.905	0.0274	0.161	0.121
LOC658106	solute carrier family 22 member 3 isoform X2	21.096	17.816	12.09	12.273	13.498	17.485	15.726	17.318	6.305	10.649	0.309	10.164	7.179	11.371	4.509	4.537	0.0051	0.917	0.485	0.131	0.00331	0.234	0.122	0.133	0.0547
LOC103313508	uncharacterized protein LOC103313508 isoform X1	55.671	58.446	28.849	45.2	39.903	39.053	43.04	52.373	33.383	38.51	0.491	27.216	33.431	28.954	14.089	14.91	0.00512	0.917	0.361	0.0912	0.133	1	0.122	0.116	0.106
LOC103314689	parkin coregulated gene protein homolog	287.634	254.888	153.392	214.353	157.696	214.929	194.19	269.471	126.831	164.636	1.061	99.349	142.073	141.7	55.857	77.582	0.00527	0.917	0.395	0.105	0.0517	0.873	0.122	0.133	0.019
LOC656453	glyoxylate reductase/hydroxypyruvate reductase-like	47.291	44.035	43.561	39.353	50.316	36.925	45.444	47.197	77.846	75.931	81.376	62.181	80.723	68.069	91.237	72.341	0.00527	0.965	0.992	0.0746	0.082	0.311	0.00602	0.0643	0.17
LOC663447	fatty-acid amide hydrolase 2-B	32.105	33.13	33.505	34.739	30.687	39.488	43.731	24.161	53.638	39.617	62.682	40.401	46.821	38.314	67.488	46.984	0.00535	0.917	0.527	0.254	0.016	0.501	0.0298	0.0734	0.423
LOC659463	purine nucleoside phosphorylase	208.176	200.211	132.429	161.285	150.688	188.483	171.537	152.198	127.891	160.353	46.317	125.853	129.41	157.007	63.473	84.186	0.00538	0.917	0.364	0.189	0.00718	0.968	0.147	0.129	0.123
LOC660031	protocadherin Fat 4	12.828	6.886	9.727	17.895	16.229	12.806	8.528	9.452	36.383	26.12	24.511	19.208	30.594	31.04	29.444	28.328	0.00544	0.917	0.992	0.31	0.00136	0.112	0.0668	0.0692	0.107
LOC664471	probable cytochrome P450 6a14	51.698	38.931	6.866	86.272	19.812	42.444	47.65	27.821	0.484	11.087	0.717	36.067	0.835	5.613	0.534	26.119	0.0055	0.917	0.24	0.12	0.0483	0.0184	0.175	0.266	0.29
LOC661780	FACT complex subunit Ssrp1	175.942	145.855	151.314	135.644	137.997	135.48	136.83	163.333	101.462	103.56	95.706	113.088	125.474	108.695	107.928	83.219	0.00559	0.917	0.992	0.102	0.0658	0.256	0.0316	0.122	0.0657
LOC656476	chromosome-associated kinesin KIF4A isoform X1	31.345	26.651	20.681	29.82	27.269	28.398	25.014	25.671	38.634	36.428	40.927	45.327	51.114	38.579	32.668	28.725	0.00562	0.917	0.833	0.0847	0.0852	0.102	0.12	0.0319	0.274
LOC661522	COP9 signalosome complex subunit 5	88.634	79.403	74.003	71.846	74.279	74.984	74.71	87.74	59.943	77.29	38.118	67.608	59.851	71.948	45.089	57.345	0.0057	0.933	0.2	0.0618	0.119	0.96	0.0246	0.0243	0.897
LOC658002	15-hydroxyprostaglandin dehydrogenase	62.775	66.665	67.172	105.959	64.901	71.896	66.691	44.437	104.296	116.585	89.929	86.396	100.194	115.479	123.808	120.182	0.0057	0.917	0.992	0.372	0.0169	0.0385	0.122	0.0858	0.0877
LOC657579	ATPase inhibitor, mitochondrial isoform X2	955.133	815.722	380.919	414.084	621.348	630.382	654.589	974.842	515.984	585.326	1.719	532.723	562.919	579.483	266.767	323.1	0.00572	0.917	0.213	0.105	0.472	1	0.125	0.0975	0.897
LOC660758	NADH-cytochrome b5 reductase 2 isoform X1	61.518	85.087	74.294	77.808	90.891	85.666	87.503	75.31	101.86	97.893	122.075	106.495	134.196	110.034	128.907	115.515	0.00572	0.917	0.992	0.127	0.117	0.027	0.169	0.0176	0.524
LOC664276	protein lethal(2)essential for life	0.201	0.053	5.305	0.187	0.047	0.191	0.855	0.174	0.136	22.176	0.249	55.209	0.733	10.844	0.629	54.269	0.00574	0.917	0.0228	0.0544	0.122	0.16	0.0897	0.833	0.00238
LOC661778	uncharacterized protein LOC661778	3888.59	4716.03	3910.69	4703.13	4718.9	4963.06	4452.15	4483.5	5901.07	4816.06	8013.2	5687.52	5858.06	5455.47	8819.55	6863.39	0.00581	0.917	0.74	0.324	0.00287	0.899	0.0258	0.0077	0.897
LOC659421	serine/threonine-protein kinase Doa isoform X1	538.094	488.335	424.236	498.12	468.152	471.596	445.414	511.624	397.327	389.815	335.966	405.19	410.619	384.067	380.024	335.496	0.00581	0.917	0.992	0.0589	0.118	0.142	0.0938	0.209	0.0241
LOC107398112	ncRNA	1.692	0.298	1.902	0.013	0.013	2.468	0.086	1.498	2.299	3.604	36.122	25.187	40.392	22.1	18.117	3.491	0.00601	0.917	0.992	0.192	0.0294	0.214	0.0309	0.0194	0.263
LOC655906	structural maintenance of chromosomes protein 3	33.948	32.404	31.718	37.015	27.874	31.458	31.528	43.408	33.041	24.784	28.877	29.214	21.904	27.238	24.93	22.46	0.00606	0.917	0.675	0.602	0.0231	0.42	0.0194	0.235	0.044
LOC656353	mediator of RNA polymerase II transcription subunit 12 isoform X1	317.1	259.236	222.572	276.415	225.69	239.438	248.302	360.276	177.36	233.576	59.318	210.391	191.648	231.402	115.479	121.716	0.00611	0.917	0.495	0.0922	0.0832	1	0.0532	0.114	0.237
LOC658059	uncharacterized protein LOC658059	7.376	8.669	10.349	9.512	7.23	7.692	4.531	9.232	19.13	10.945	14.081	6.374	18.556	16.704	19.632	17.824	0.00611	0.917	0.525	0.699	0.000858	0.126	0.071	0.00992	0.541
LOC662734	solute carrier family 2, facilitated glucose transporter member 1	52.672	36.023	27.615	58.357	32.096	35.198	40.456	44.147	27.72	31.158	0.478	30.86	21.252	32.595	9.863	17.958	0.00633	0.917	0.368	0.0988	0.135	1	0.0957	0.127	0.706
LOC659192	probable phosphomannomutase	201.308	178.91	163.665	180.769	171.441	157.646	174.1	202.252	117.206	155.322	74.505	93.166	117.848	134.857	78.302	88.729	0.00633	0.95	0.957	0.209	0.0149	0.705	0.0664	0.0718	0.152
LOC663884	glycerol-3-phosphate dehydrogenase	171.859	154.676	154.824	201.704	181.51	183.606	170.517	160.404	259.231	210.075	249.105	220.095	253.038	258.354	267.271	243.388	0.00645	0.917	0.992	0.126	0.0708	0.0528	0.129	0.00763	0.41
LOC657533	meiosis-specific nuclear structural protein 1	279.882	221.274	157.713	241.877	192.967	187.509	209.283	284.017	143.634	180.763	31.31	178.787	166.99	166.238	77.813	98.053	0.00648	0.917	0.448	0.101	0.078	1	0.0763	0.125	0.237
LOC107398308	uncharacterized protein LOC107398308 isoform X1	33.444	28.203	21.048	28.17	24.747	33.944	25.101	32.197	19.132	22.83	10.422	12.85	25.626	21.726	10.652	12.948	0.00657	0.917	0.734	0.0472	0.131	1	0.0322	0.154	0.0582
LOC661403	succinyl-CoA ligase	16.11	16.424	23.635	21.132	13.489	14.059	24.826	20.626	35.087	32.31	37.953	45.383	22.64	36.455	41.246	40.633	0.0066	0.917	0.904	0.0147	0.176	0.275	0.121	0.314	0.00418
LOC107398255	uncharacterized protein LOC107398255	211.81	164.974	135.402	165.391	101.299	148.972	155.818	208.582	92.154	157.213	0.958	80.435	112.012	124.272	49.107	65.875	0.00671	0.917	0.383	0.113	0.106	1	0.119	0.142	0.0862
LOC657817	CCA tRNA nucleotidyltransferase 1, mitochondrial	68.467	58.002	54.158	78.28	53.585	54.949	51.336	81.668	54.62	53.584	25.152	49.424	46.528	51.575	39.496	47.659	0.00671	0.917	0.589	0.099	0.085	1	0.0246	0.184	0.157
LOC657338	autophagy-related protein 9A	139.404	116.24	107.954	124.811	113.898	113.569	115.828	142.29	79.374	93.553	65.848	92.857	86.45	101.755	70.232	74.928	0.00671	0.918	0.987	0.148	0.0459	0.23	0.0721	0.142	0.0864
LOC664135	condensin complex subunit 1 isoform X2	37.838	39.474	27.573	40.33	35.348	33.411	33.152	41.485	29.292	29.513	23.986	27.394	32.509	29.542	20.961	24.967	0.00674	0.917	0.991	0.228	0.0202	1	0.00559	0.274	0.0156
LOC658505	39S ribosomal protein L30, mitochondrial	16.079	36.603	46.268	48.392	50.002	31.248	39.541	23.089	75.569	54.598	104.685	59.676	50.863	70.698	83.361	84.84	0.00678	0.916	0.992	0.0783	0.106	0.194	0.0665	0.000342	0.66
LOC660851	15-hydroxyprostaglandin dehydrogenase	23.244	24.478	14.914	37.666	10.832	20.577	18.303	30.152	10.181	6.433	1.581	9.192	6.166	6.606	0.59	7.701	0.0068	0.125	0.954	0.341	0.0122	0.0348	0.12	0.27	0.000122
LOC103312202	uncharacterized protein LOC103312202 isoform X1	99.923	84.49	65.82	94.413	68.09	76.715	66.174	120.066	51.613	65.665	17.745	52.045	58.192	58.839	31.605	31.562	0.00684	0.917	0.711	0.0725	0.12	1	0.0434	0.065	0.307
LOC658689	uncharacterized protein LOC658689	83.082	94.223	56.21	78.07	90.878	53.804	73.238	35.575	131.23	113.142	132.408	96.204	139.913	106.628	133.089	122.927	0.00697	0.917	0.992	0.362	0.032	0.21	0.0852	0.0799	0.164
LOC662391	tetratricopeptide repeat protein 17 isoform X1	105.204	96.156	97.042	91.084	117.487	106.526	105.963	102.971	80.534	76.879	55.744	81.141	71.952	80.108	69.657	59.62	0.00699	0.939	0.992	0.234	0.0302	0.464	0.0337	0.17	0.0148
LOC100142124	microtubule-associated protein Jupiter	2671.62	2642.22	1675.08	2187.21	1673.83	2120.28	1936.16	2843.87	1216.73	1784.22	132.412	1228.75	1466.22	1526.16	741.497	954.366	0.0071	0.917	0.527	0.099	0.137	0.899	0.107	0.156	0.131
LOC107398098	cilia- and flagella-associated protein 61	70.047	64.058	47.08	77.937	34.137	68.423	51.449	54.858	28.875	41.656	0.606	28.066	40.955	38.569	11.494	15.888	0.00713	0.917	0.483	0.118	0.0507	0.687	0.137	0.163	0.0283
LOC663633	zinc finger protein OZF	41.055	38.266	48.225	51.373	35.742	38.11	35.833	25.939	21.927	20.696	22.514	21.093	28.119	28.226	20.922	22.953	0.00714	0.917	0.992	0.0222	0.493	0.0321	0.139	0.154	0.0567
LOC663426	malate dehydrogenase, mitochondrial	181.332	149.054	101.215	127.482	110.901	114.079	120.84	154.81	83.26	134.131	0.901	80.623	90.026	126.519	40.384	62.224	0.00716	0.917	0.354	0.12	0.0793	0.981	0.139	0.137	0.56
Pmp2-b	peritrophic matrix protein 2-b	18.32	1.474	2.645	30.806	33.406	14.348	1.841	1.183	145.964	67.408	104.806	50.161	105.708	88.195	110.286	100.955	0.00716	0.917	0.992	0.194	0.0347	0.0265	0.172	0.156	0.0606
LOC661370	uncharacterized protein LOC661370	959.454	1241.27	1320.7	1053	1420.49	1435.52	1415.87	969.928	598.869	682.285	799.44	666.073	734.232	715.697	830.254	755.357	0.00738	0.917	0.992	0.0662	0.144	0.0709	0.144	0.226	0.013
LOC107398235	kunitz-type serine protease inhibitor vestiginin-5-like	157.66	155.853	219.418	156.935	185.163	225.787	148.681	146.461	55.15	106.034	0.979	73.398	77.795	107.875	33.466	62.227	0.00751	0.923	0.535	0.14	0.0249	0.589	0.12	0.133	0.32
LOC659989	zinc carboxypeptidase	48.135	44.671	43.143	65.746	55.754	56.552	27.643	29.333	165.232	113.965	93.651	67.613	195.524	139.908	115.311	132.118	0.00751	0.917	0.992	0.583	0.00477	0.157	0.125	0.0257	0.305
LOC658479	probable G-protein coupled receptor Mth-like 1	25.387	23.875	19.126	37.099	26.453	26.394	25.944	24.696	41.318	39.048	41.565	34.08	37.947	41.031	33.839	45.349	0.00754	0.825	0.992	0.029	0.23	0.263	0.0349	0.225	0.0183
LOC107398161	uncharacterized protein LOC107398161	0.013	0.013	0.013	0.013	0.013	0.013	0.043	0.013	0.838	3.339	0.169	0.322	0.406	0.053	0.109	0.134	0.0076	0.917	0.992	0.0047	0.682	0.00322	0.713	0.353	0.00817
LOC662435	uncharacterized protein LOC662435	277.875	251.775	129.038	197.042	196.302	212.07	184.441	252.725	122.157	158.604	15.368	109.697	142.755	146.853	68.215	91.178	0.00776	0.917	0.527	0.0747	0.286	0.683	0.157	0.133	0.253
LOC103312503	thioredoxin-related transmembrane protein 1	385.396	364.065	290.476	329.394	323.222	310.405	332.44	410.813	268.842	284.41	175.697	264.107	292.793	310.729	234.937	238.98	0.00776	0.917	0.751	0.00741	0.419	1	0.0122	0.0366	0.411
LOC655673	JNK-interacting protein 1	110.36	74.766	48.272	67.623	66.051	84.891	78.339	101.663	34.932	59.858	11.297	45.907	48.342	48.897	24.991	30.105	0.00776	0.917	0.801	0.159	0.0373	0.4	0.12	0.129	0.204
LOC107398593	LOW QUALITY PROTEIN: piggyBac transposable element-derived protein 3-like	3.984	2.001	2.925	0.042	0.252	0.647	3.47	2.516	4.512	4.034	6.394	3.572	4.952	2.482	2.83	3.611	0.00776	0.566	0.992	0.000513	0.688	0.809	0.000844	0.43	0.0301
LOC655314	DDB1- and CUL4-associated factor 10 homolog	63.152	53.321	51.037	66.349	47.748	62.874	57.571	63.595	35.99	45.39	23.705	37.765	38.065	43.594	28.467	31.505	0.00776	0.917	0.992	0.182	0.031	0.382	0.0739	0.226	0.0348
LOC655948	dual specificity protein phosphatase CDC14B	785.766	615.337	375.737	597.751	474.428	608.668	590.069	698.209	376.335	550.251	1.858	383.167	394.536	462.375	186.096	243.135	0.00787	0.917	0.375	0.129	0.086	0.964	0.143	0.152	0.135
LOC660389	dynein intermediate chain 3, ciliary	89.568	85.685	65.05	98.421	79.905	72.597	72.51	88.777	46.727	64.8	13.59	47.694	57.794	53.873	23.097	29.127	0.00789	0.929	0.715	0.132	0.0589	0.997	0.0933	0.147	0.106
LOC658647	MYCBP-associated protein	49.932	46.379	29.073	37.44	39.628	44.824	38.495	53.713	25.178	28.072	0.518	23.891	28.83	26.617	13.744	16.815	0.00794	0.917	0.467	0.137	0.0523	0.723	0.143	0.142	0.131
LOC663029	uncharacterized protein LOC663029	104.664	113.838	129.493	98.146	125.8	137.435	112.252	72.872	131.749	138.647	161.302	132.129	165.32	143.731	169.283	159.837	0.00794	0.917	0.992	0.825	0.000291	0.363	0.0699	0.279	0.0642
LOC660583	uncharacterized protein LOC660583	584.327	622.082	611.593	378.883	569.631	675.487	523.646	517.381	1103.83	842.04	1045.9	759.878	1053.24	973.683	1035.58	901.252	0.00797	0.917	0.992	0.182	0.0351	0.092	0.136	0.0491	0.239
LOC664375	zinc transporter 9 isoform X2	35.582	36.89	40.575	33.747	38.504	44.652	42.879	38.462	29.99	27.716	34.069	30.434	29.184	28.568	26.444	27.859	0.00839	0.917	0.992	0.664	0.00633	0.0293	0.199	0.0303	0.226
LOC100142316	lysozyme-like	96.824	110.971	104.875	105.219	114.217	132.661	96.086	93.576	69.041	38.921	73.303	67.656	69.065	57.664	75.715	63.526	0.00844	0.94	0.975	0.066	0.167	0.00531	0.815	0.713	0.0103
LOC659580	venom acid phosphatase Acph-1	180.879	177.405	194.346	221.311	216.41	234.649	211.754	192.492	168.607	135.888	125.845	118.781	126.867	103.251	124.518	126.527	0.00844	0.917	0.992	0.515	0.00666	0.0616	0.151	0.379	0.00987
LOC662623	sideroflexin-3	141.802	111.092	100.559	149.284	78.685	105.058	136.84	162.799	87.811	93.371	26.802	68.86	69.567	81.779	29.607	51.319	0.00847	0.917	0.581	0.185	0.0456	1	0.0142	0.0841	0.376
LOC657412	cytochrome P450 6a2	21.536	25.034	16.371	21.516	19.989	26.86	21.045	21.417	25.414	39.77	46.682	34.803	26.358	34.287	37.629	40.292	0.00848	0.917	0.822	0.00736	0.382	0.521	0.0346	0.00476	0.645
LOC655072	testis-expressed sequence 2 protein isoform X1	32.672	31.038	24.216	39.696	32.523	31.299	32.915	34.408	24.862	29.192	24.29	22.491	21.614	25.545	24.258	20.943	0.00849	0.917	0.992	0.228	0.0249	0.349	0.0506	0.281	0.0399
LOC661096	phospholipid scramblase 1 isoform X1	25.493	19.504	24.497	32.818	27.428	28.113	28.981	20.611	65.87	44.784	53.388	35.358	65.599	57.462	52.698	56.966	0.00851	0.917	0.992	0.413	0.00157	0.158	0.0505	0.0165	0.33
Cda7	chitin deacetylase 7	17.459	16.325	23.064	40.526	25.444	21.727	10.568	1.405	64.114	62.559	50.157	34.595	62.805	94.762	46.534	69.371	0.00851	0.917	0.992	0.594	0.0477	0.202	0.118	0.295	0.0666
LOC659907	CTL-like protein 2 isoform X1	40.914	49.042	57.573	58.23	39.485	67.06	49.114	45.166	74.811	63.748	91.321	57.927	75.1	87.163	73.787	74.968	0.00855	0.917	0.992	0.249	0.0281	0.0469	0.219	0.0362	0.352
LOC663319	LOW QUALITY PROTEIN: IQ domain-containing protein D	251.218	212.119	157.214	237.441	159.858	170.741	162.231	279.114	135.228	158.221	1.122	126.879	129.182	153.121	75.38	91.703	0.00858	0.917	0.415	0.126	0.185	0.906	0.137	0.157	0.147
LOC656746	glutamate receptor ionotropic, kainate 2	0.286	1.346	1.779	0.1	0.576	0.571	0.641	0.321	10.823	16.013	0.432	10.55	15.965	16.521	9.272	11.941	0.00858	0.917	0.64	0.104	0.112	0.0281	0.238	0.408	0.00452
LOC659538	protamine	5575.52	4321.67	3518.54	5430.57	3903.32	4197.09	4182.38	5831.29	3270.76	4571.32	207.145	3873.55	3926.41	4356.46	2233.14	1988.11	0.00871	0.917	0.296	0.0903	0.453	1	0.123	0.135	0.5
LOC103314345	uncharacterized protein LOC103314345	0.049	0.601	0.013	0.013	0.219	0.044	0.239	0.143	7.338	11.417	1.614	1.444	6.21	9.123	1.865	1.256	0.00871	0.917	0.992	0.0062	0.489	0.0162	0.399	0.199	0.0453
LOC103313935	uncharacterized protein LOC103313935 isoform X1	280.71	243.249	188.031	269.081	192.423	234.282	228.533	309.554	159.634	181.214	1.23	134.03	151.461	173.924	61.451	101.95	0.00897	0.917	0.448	0.134	0.0842	1	0.14	0.159	0.14
LOC659201	V-type proton ATPase subunit E isoform X1	370.26	389.925	341.577	336.67	377.82	444.04	404.957	262.709	477.045	463.207	492.89	402.089	458.596	451.843	503.956	511.094	0.00897	0.917	0.992	0.477	0.0113	1	0.0146	0.453	0.0132
LOC659419	dynein heavy chain 7, axonemal	0.013	0.013	0.013	0.025	0.013	0.013	0.013	0.013	0.013	0.013	0.013	0.013	0.02	0.013	0.081	0.013	0.00903	0.917	0.0306	0.832	0.0181	1	0.0876	0.0217	0.897
LOC662758	trypsin delta/gamma	5.16	3.608	1.904	1.296	0.325	6.043	4.661	0.056	26.226	20.262	12.017	9.719	23.819	22.358	10.078	10.003	0.00906	0.917	0.976	0.798	0.00859	0.083	0.184	0.374	0.0171
LOC660614	protein ABHD4-like isoform X1	79.735	79.018	89.387	55.595	81.505	87.777	78.532	57.25	90.755	100.763	105.588	90.084	113.965	117.981	107.499	105.192	0.00915	0.917	0.992	0.131	0.101	0.458	0.0689	0.636	0.0188
LOC663216	alpha-crystallin A chain	1.073	4.978	0.222	0.281	1.818	1.15	6.623	0.304	1.392	62.612	9.973	78.977	10.252	67.294	18.848	103.766	0.00918	0.917	0.0106	0.129	0.105	0.491	0.0246	0.626	0.0129
LOC661281	uncharacterized protein LOC661281	283.639	236.446	173.158	253.889	194.808	279.5	220.24	258.91	117.761	192.556	1.208	144.267	189.671	155.985	83.853	98.273	0.00918	0.917	0.425	0.136	0.176	1	0.137	0.157	0.168
LOC661884	cilia- and flagella-associated protein 47	13.228	14.086	10.081	17.887	8.333	12.933	10.601	17.178	7.487	10.763	0.27	6.354	9.008	9.342	4.764	5.066	0.00918	0.917	0.48	0.0865	0.538	1	0.116	0.156	0.352
LOC103315247	uncharacterized protein LOC103315247	293.314	236.245	171.225	269.047	181.22	228.316	210.949	302.054	136.28	182.832	1.214	131.565	157.596	150.57	72.556	98.514	0.00925	0.917	0.448	0.139	0.0644	0.926	0.14	0.162	0.0919
LOC103312108	centrosomal protein of 131 kDa	105.623	97.313	57.36	84.195	46.24	54.514	60.405	79.305	30.832	45.182	0.627	29.973	35.538	41.812	30.365	31.612	0.00925	0.917	0.511	0.102	0.746	0.41	0.128	0.141	0.368
LOC655420	ferritin subunit	1573.19	1863.76	1713.52	1892.06	1712.35	1919.09	1787.44	1558.77	2169.53	2051.21	2771.12	2204.83	2208.94	2405.06	2842.54	2661.61	0.00925	0.917	0.992	0.453	0.00636	0.52	0.0504	0.0344	0.341
LOC656251	kinesin-like protein KIF18A isoform X2	85.997	62.885	63.988	76.682	60.196	55.197	67.582	99.21	56.809	59.393	31.018	71.164	57.694	55.446	32.922	34.146	0.00929	0.917	0.421	0.361	0.0149	1	0.00723	0.262	0.0155
LOC662827	gamma-tubulin complex component 4	29.822	26.789	18.438	28.453	27.295	28.051	22.859	30.621	14.619	13.76	17.261	15.026	14.8	15.545	15.474	14.29	0.00929	0.917	1	0.218	0.0317	0.066	0.177	0.256	0.0448
LOC103314220	vacuolar protein sorting-associated protein VTA1 homolog	397.037	340.668	253.648	269.396	242.381	325.957	259.216	407.667	193.745	274.503	1.358	175.934	227.141	217.365	91.927	110.342	0.0093	0.917	0.42	0.14	0.0505	1	0.152	0.154	0.201
LOC663571	uncharacterized protein LOC663571	65.465	62.895	36.945	71.4	62.707	58.003	46.822	55.613	98.996	78.822	92.147	71.927	83.52	72.662	82.84	95.721	0.0093	0.917	0.992	0.129	0.0842	0.675	0.0389	0.0339	0.628
LOC107398450	ncRNA	1.099	0.058	0.046	0.013	0.052	0.071	0.068	0.852	14.571	10.72	19.47	1.336	16.063	2.285	1.541	1.847	0.00936	0.917	0.992	0.00222	0.535	0.0744	0.177	0.031	0.327
LOC663996	RB1-inducible coiled-coil protein 1 isoform X1	62.125	65.018	63.467	63.725	56.961	69.709	60.194	62.682	53.073	46.666	50.886	49.32	49.853	51.844	50.986	52.111	0.00936	0.917	0.993	0.143	0.0706	0.0458	0.225	0.605	0.00264
LOC659255	uncharacterized protein LOC659255	435.552	340.955	286.601	409.67	313.785	336.032	351.028	455.342	186.159	255.981	4.244	192.547	193.762	218.509	90.259	100.798	0.00939	0.917	0.552	0.157	0.0104	0.443	0.149	0.172	0.019
LOC658871	probable multidrug resistance-associated protein lethal(2)03659 isoform X3	10.768	9.589	9.597	9.832	8.152	11.458	10.796	11.9	6.019	8.635	0.273	5.65	7.973	5.879	3.26	5.604	0.00946	0.966	0.473	0.154	0.0308	1	0.124	0.139	0.484
LOC662898	outer dense fiber protein 2 isoform X1	686.291	541.703	337.73	546.991	424.293	487.532	474.933	711.559	312.016	393.92	41.027	310.298	343.217	385.26	167.803	230.714	0.00963	0.917	0.553	0.118	0.131	1	0.109	0.165	0.224
LOC103314217	leucine-rich repeat extensin-like protein 5	216.994	182.016	106.734	194.239	152.664	167.669	160.09	202.263	111.952	138.804	3.143	83.627	111.442	112.112	52.86	74.521	0.00968	0.917	0.485	0.146	0.0403	0.837	0.16	0.175	0.028
LOC658710	carbonic anhydrase 3	68.617	59.784	39.017	69.075	48.629	60.041	63.219	98.76	28.424	39.669	2.016	31.111	32.363	43.676	15.272	13.148	0.00975	0.917	0.675	0.223	0.00104	1	0.115	0.258	0.000201
LOC107398153	ncRNA	8.85	5.682	0.664	29.256	0.405	1.119	4.043	0.403	97.111	80.49	133.295	74.366	73.561	49.819	117.138	50.606	0.00984	0.917	0.849	0.0903	0.155	0.0379	0.187	0.17	0.0544
LOC103313701	uncharacterized protein LOC103313701	0.374	2.033	1.954	1.562	2.12	1.253	0.5	1.71	116.25	77.291	129.544	80.848	105.146	122.297	86.122	104.461	0.0099	0.996	0.952	0.121	0.0949	0.0886	0.137	0.107	0.128
LOC658643	uncharacterized protein LOC658643	5.157	4.488	5.668	1.033	4.73	0.04	7.63	3.764	0.188	0.048	0.216	0.046	1.732	0.18	0.154	0.042	0.0099	0.0376	0.992	0.24	0.0276	0.0709	0.154	0.257	0.21
LOC654958	cellular FABP-like protein isoform 1 precursor	829.753	788.994	804.135	785.394	837.866	976.916	722.11	650.658	924.782	1131.96	1277.99	995.162	911.834	1189.05	1313.89	1181.13	0.00995	0.917	0.98	0.537	0.005	0.574	0.0424	0.0718	0.164
LOC656838	probable ATP-dependent RNA helicase DDX20	14.623	16.353	15.435	16.46	18.098	10.379	19.917	19.38	15.398	11.192	8.128	12.459	12.472	10.512	12.648	5.377	0.00998	0.917	0.495	0.769	0.00418	0.899	0.0223	0.319	0.0666
LOC662554	peroxisomal N(1)-acetyl-spermine/spermidine oxidase	8.441	14.054	17.158	15.221	11.237	13.035	17.262	10.234	18.97	15.559	27.866	18.652	18.07	19.008	23.638	18.648	0.0101	0.917	0.976	0.0301	0.252	0.499	0.0395	0.0281	0.662
LOC655429	thyroid receptor-interacting protein 11	68.717	85.902	66.382	66.023	80.649	73.607	70.24	62.333	98.189	85.658	116.221	82.794	91.407	89.646	124.125	104.179	0.0101	0.917	0.992	0.307	0.0178	1	0.0158	0.0533	0.393
LOC659118	WD repeat-containing protein on Y chromosome	27.054	21.371	18.42	25.122	14.574	20.379	23.364	25.498	11.333	18.882	0.383	12.192	14.924	12.325	5.513	9.922	0.0102	0.923	0.473	0.136	0.0805	1	0.121	0.167	0.172
LOC656670	autophagy-related protein 16-1 isoform X1	87.885	73.447	65.749	66.258	67.646	58.693	77.417	93.043	48.01	57.959	22.81	49.879	60.581	64.643	36.308	43.331	0.0103	0.919	0.266	0.0715	0.222	1	0.0183	0.135	0.151
LOC107397897	uncharacterized protein LOC107397897 isoform X1	36.423	29.591	20.884	32.941	26.951	34.168	29.926	33.062	21.134	24.291	10.151	14.499	25.854	23.006	12.487	13.057	0.0105	0.917	0.863	0.0462	0.21	1	0.0457	0.203	0.0523
LOC103315142	uncharacterized protein LOC103315142 isoform X1	36.423	29.591	20.884	32.941	26.951	34.168	29.926	33.062	21.134	24.291	10.151	14.499	25.854	23.006	12.487	13.057	0.0105	0.917	0.863	0.0462	0.21	1	0.0457	0.203	0.0523
LOC107398725	uncharacterized protein LOC107398725 isoform X1	36.423	29.591	20.884	32.941	26.951	34.168	29.926	33.062	21.134	24.291	10.151	14.499	25.854	23.006	12.487	13.057	0.0105	0.917	0.863	0.0462	0.21	1	0.0457	0.203	0.0523
LOC107398411	uncharacterized protein LOC107398411 isoform X1	36.423	29.591	20.884	32.941	26.951	34.168	29.926	33.062	21.134	24.291	10.151	14.499	25.854	23.006	12.487	13.057	0.0105	0.917	0.863	0.0462	0.21	1	0.0457	0.203	0.0523
LOC107398409	uncharacterized protein LOC107398409 isoform X1	36.423	29.591	20.884	32.941	26.951	34.168	29.926	33.062	21.134	24.291	10.151	14.499	25.854	23.006	12.487	13.057	0.0105	0.917	0.863	0.0462	0.21	1	0.0457	0.203	0.0523
LOC107397399	uncharacterized protein LOC107397399 isoform X1	36.423	29.591	20.884	32.941	26.951	34.168	29.926	33.062	21.134	24.291	10.151	14.499	25.854	23.006	12.487	13.057	0.0105	0.917	0.863	0.0462	0.21	1	0.0457	0.203	0.0523
LOC107397588	uncharacterized protein LOC107397588 isoform X1	36.423	29.591	20.884	32.941	26.951	34.168	29.926	33.062	21.134	24.291	10.151	14.499	25.854	23.006	12.487	13.057	0.0105	0.917	0.863	0.0462	0.21	1	0.0457	0.203	0.0523
LOC107397752	uncharacterized protein LOC107397752 isoform X1	36.423	29.591	20.884	32.941	26.951	34.168	29.926	33.062	21.134	24.291	10.151	14.499	25.854	23.006	12.487	13.057	0.0105	0.917	0.863	0.0462	0.21	1	0.0457	0.203	0.0523
LOC655149	uncharacterized protein LOC655149	109.88	80.511	45.931	100.511	80.934	70.109	84.498	115.032	55.029	73.776	0.765	48.595	48.602	64.131	25.751	35.927	0.0106	0.917	0.468	0.148	0.0837	1	0.151	0.18	0.0752
LOC103313941	uncharacterized protein LOC103313941	56.012	46.734	29.046	50.273	35.547	34.924	37.551	53.073	13.695	17.88	5.621	18.674	19.761	19.358	8.639	1.89	0.0106	0.917	0.992	0.00189	0.229	0.0445	0.18	0.00477	0.245
LOC658280	protein DDI1 homolog 2 isoform X1	175.416	146.606	113.406	168.25	91.31	153.637	140.536	172.41	89.147	113.085	44.695	107.098	101.355	121.861	50.848	72.427	0.0108	0.917	0.527	0.119	0.111	1	0.0206	0.246	0.125
LOC661163	cAMP-dependent protein kinase type II regulatory subunit isoform X1	196.452	158.57	158.551	204.541	132.297	155.316	155.04	211.771	129.195	153.419	52.725	135.032	134.866	137.492	81.885	84.154	0.0109	0.917	0.26	0.0719	0.216	1	0.0389	0.112	0.325
LOC659904	uncharacterized protein LOC659904	24.581	22.433	17.208	26.329	20.18	20.744	23.463	28.007	12.19	21.078	0.391	11.457	18.513	20.147	8.805	6.005	0.0109	0.95	0.456	0.143	0.135	1	0.128	0.187	0.0153
LOC656270	heat shock protein 90	485.863	487.106	577.761	529.11	527.733	457.081	485.952	574.023	456.406	632.562	410.648	659.714	462.016	566.732	451.288	520.64	0.0111	0.917	0.0363	0.0912	0.265	0.365	0.0447	0.594	0.0774
LOC100141596	glycoprotein-N-acetylgalactosamine 3-beta-galactosyltransferase 1	32.991	35.008	30.262	38.257	26.599	22.081	32.587	26.302	24.139	23.203	11.649	21.41	18.451	24.833	14.501	21.901	0.0111	0.917	0.553	0.00504	0.633	1	0.00271	0.0226	0.768
LOC103312253	glomulin	66.797	63.887	41.628	72.611	66.284	59.059	55.279	68.373	44.078	45.499	24.818	40.97	54.654	41.794	31.285	38.795	0.0111	0.917	0.992	0.0981	0.159	0.819	0.0728	0.0873	0.304
LOC107397408	venom carboxylesterase-6-like	24.102	24.43	30.382	28.792	28.427	28.011	23.909	14.661	42.836	37.973	55.309	30.117	43.888	49.012	50.69	62.444	0.0111	0.917	0.992	0.712	0.0055	0.702	0.0236	0.361	0.0298
LOC663790	outer dense fiber protein 3	763.484	692.739	578.794	649.818	497.149	632.452	611.103	763.271	416.666	565.862	2.081	340.349	417.637	463.213	186.877	244.172	0.0112	0.929	0.458	0.154	0.0332	1	0.161	0.173	0.0464
LOC660410	protein MLP1 homolog isoform X1	3373.59	2827.96	1691.4	2546.91	2006.87	2360.31	2176.21	3314.68	1698.98	2148.3	91.07	1716.33	2126.52	1927.72	958.137	1186.89	0.0113	0.917	0.419	0.102	0.483	1	0.132	0.152	0.609
LOC103313253	uncharacterized protein LOC103313253	927.358	821.843	538.103	797.779	599.716	711.758	646.534	846.69	474.095	746.975	2.212	432.88	508.526	603.819	233.002	317.413	0.0114	0.918	0.409	0.147	0.142	1	0.168	0.176	0.261
LOC100142553	adenylate kinase isoenzyme 1 isoform X2	428.399	399.619	253.646	327.297	319.294	336.941	304.443	431.946	231.984	324.413	1.496	249.56	289.343	267.056	156.211	155.133	0.0115	0.917	0.388	0.143	0.44	1	0.164	0.161	0.536
LOC658427	dnaJ homolog subfamily C member 7	232.925	202.927	170.796	202.555	194.009	203.161	212.447	214.521	181.778	183.123	145.001	182.474	168.967	162.959	161.869	165.011	0.0116	0.917	0.992	0.0987	0.143	0.464	0.0349	0.0283	0.543
LOC103314219	uncharacterized protein LOC103314219	801.343	738.156	423.119	595.32	520.903	612.227	533.772	725.883	455.897	589.477	2.051	434.008	523.662	581.773	235.031	317.287	0.0119	0.917	0.383	0.148	0.359	1	0.171	0.172	0.628
LOC103312384	chymotrypsin-like elastase family member 2A isoform X1	0.547	3.255	1.154	0.651	3.469	0.237	0.013	0.221	11.445	1.565	0.375	8.695	12.847	11.476	10.918	10.83	0.0119	0.917	0.819	0.832	0.000557	0.494	0.0803	0.0154	0.571
LOC657807	cilia- and flagella-associated protein 20	77.797	45.123	37.915	96.698	44.708	47.069	55.616	70.194	35.71	64.565	0.626	34.909	54.892	49.368	24.518	27.997	0.0121	0.917	0.41	0.138	0.416	1	0.133	0.167	0.392
LOC655448	fumarate hydratase, mitochondrial	311.143	283.368	238.056	345.945	272.995	285.55	263.264	322.22	249.017	283.724	200.175	220.865	245.617	268.959	213.977	220.486	0.0121	0.917	0.527	0.118	0.134	1	0.0691	0.401	0.0523
Ctlp-6a	chymotrypsin-like proteinase 6A	2.703	0.906	2.034	1.376	7.897	4.811	0.043	1.034	60.145	18.201	23.034	5.874	33.907	21.416	19.955	43.538	0.0121	0.917	0.992	0.785	0.000373	0.0346	0.225	0.000927	0.858
LOC662475	probable peroxisomal acyl-coenzyme A oxidase 1	46.505	38.69	66.205	34.023	47.858	45.175	52.023	38.873	51.643	69.376	59.718	69.554	51.465	70.796	65.26	71.459	0.0122	0.917	0.992	0.196	0.0424	0.23	0.0993	0.734	0.0299
LOC100141851	uncharacterized protein LOC100141851 isoform X1	6.277	3.641	9.34	6.075	5.445	5.334	7.853	5.875	28.767	21.839	17.843	20.88	27.491	14.285	11.934	15.769	0.0124	0.923	0.992	0.0638	0.244	0.0138	0.636	0.218	0.0827
LOC662040	ADP,ATP carrier protein 1	1268.06	1380.83	1576.97	1422.83	1476.25	1441.64	1395.34	1075.35	1675.37	2005.17	2072.79	1608.5	1698.7	1974.11	2122.96	2112.93	0.0124	0.917	0.992	0.307	0.0438	0.472	0.0401	0.476	0.00497
LOC662519	uncharacterized protein LOC662519	680.996	569.02	352.851	515.957	447.657	508.944	450.033	661.025	280.295	422.861	39.142	322.689	357.017	357.786	172.095	209.53	0.0125	0.917	0.593	0.135	0.138	0.989	0.134	0.197	0.136
LOC660527	glutamine synthetase	256.191	219.554	146.659	258.523	188.538	214.936	230.915	296.665	147.32	208.209	1.238	160.833	167.24	182.4	82.615	95.91	0.0126	0.917	0.42	0.157	0.163	1	0.158	0.184	0.283
LOC660941	cilia- and flagella-associated protein 45 isoform X1	614.218	561.06	341.605	479.154	443.821	480.188	422.378	582.456	339.668	410.138	117.444	344.786	356.56	374.579	197.314	249.85	0.0126	0.917	0.529	0.0928	0.204	1	0.0929	0.133	0.468
LOC663328	probable tubulin polyglutamylase TTLL1	92.846	62.674	49.21	62.527	45.29	64.925	57.215	88.825	41.111	60.463	0.646	37.54	60.68	65.062	22.656	33.968	0.0129	0.917	0.378	0.141	0.434	1	0.138	0.185	0.265
LOC103314785	uncharacterized protein LOC103314785	91.315	92.569	46.843	71.741	76.444	65.817	64.079	98.541	25.095	43.618	2.273	28.914	30.615	33.27	12.914	17.488	0.0129	0.917	0.918	0.233	0.00175	0.0849	0.204	0.226	0.019
eIF-4a		484.219	481.311	544.799	444.192	490.595	465.837	512.506	479.31	573.694	565.94	671.178	547.979	533.643	566.061	651.996	625.372	0.0129	0.917	0.992	0.135	0.111	0.834	0.0348	0.272	0.0678
LOC107398496	stabilizer of axonemal microtubules 2	245.702	177.221	144.694	310.786	140.221	193.729	179.642	275.731	124.872	192.099	1.161	121.701	125.018	133.845	76.407	85.189	0.013	0.917	0.467	0.148	0.221	1	0.138	0.193	0.214
LOC103313648	uncharacterized protein LOC103313648	86.659	80.744	56.68	83.167	80.477	74.672	65.773	95.514	41.255	65.567	0.663	41.772	46.21	50.091	24.938	23.804	0.013	0.927	0.514	0.126	0.424	1	0.16	0.188	0.0675
LOC663302	protein PRY2	123.625	132.067	196.196	148.745	68.786	153.526	167.294	115.106	60.967	74.203	48.069	53.618	80.476	100.28	59.432	55.915	0.013	0.917	0.992	0.069	0.228	0.208	0.111	0.254	0.0141
LOC100142113	putative malate dehydrogenase 1B	64.93	61.618	29.828	52.536	42.142	61.692	48.184	63.951	39.976	71.919	0.616	48.494	59.51	52.012	25.064	39.858	0.0132	0.917	0.284	0.132	0.812	1	0.157	0.185	0.898
LOC660235	protein PIH1D3	145.102	132.308	90.504	172.782	62.495	152.722	108.12	150.678	46.995	83.527	0.894	66.462	74.143	65.173	35.574	64.707	0.0133	0.917	0.521	0.156	0.142	0.629	0.137	0.224	0.079
LOC103313544	uncharacterized protein LOC103313544	1.475	1.195	0.334	0.076	6.557	7.126	0.238	0.06	17.653	9.113	18.412	3.264	14.541	35.029	22.233	14.739	0.0133	0.917	0.992	0.563	0.00217	0.66	0.177	0.224	0.0936
LOC103312600	uncharacterized protein LOC103312600	1717.59	1753.94	1013.04	1089.89	1272.61	1546.09	1383.36	1478.6	844.777	1020.89	3.043	717.417	1071.93	920.996	404.642	658.142	0.0136	0.917	0.465	0.167	0.193	0.907	0.185	0.172	0.339
LOC657208	sialin	53.364	46.189	38.277	61.963	30.988	46.78	39.049	56.098	35.185	45.998	0.576	25.135	39.138	39.317	15.788	23.615	0.0137	0.917	0.409	0.127	0.55	1	0.152	0.199	0.172
LOC658613	glycine dehydrogenase (decarboxylating), mitochondrial	1.298	4.964	2.77	12.427	3.73	4.396	4.819	8.889	2.924	1.428	3.233	0.481	3.194	1.88	4.567	2.953	0.0137	0.0942	0.797	0.192	0.163	0.232	0.137	0.559	0.0689
LOC103313436	uncharacterized protein LOC103313436	80.072	59.863	39.495	74.957	58.227	63.71	63.992	91.081	44.321	54.699	0.706	43.162	42.733	55.43	21.4	30.657	0.0141	0.917	0.474	0.172	0.086	1	0.16	0.194	0.375
LOC662495	LOW QUALITY PROTEIN: uncharacterized protein LOC662495	137.399	163.764	155.272	166.015	146.887	137.224	156.075	142.881	184.365	243.068	203.016	262.035	156.551	299.066	190.41	228.996	0.0141	0.967	0.677	0.344	0.0323	0.0383	0.355	0.843	0.0112
LOC103313310	zinc finger protein 91-like	19.522	21.525	18.044	15.998	20.948	13.379	14.922	16.258	13.484	7.576	15.256	9.516	12.641	5.02	15.414	16.036	0.0142	0.917	0.448	0.0927	0.152	0.019	0.85	0.833	0.0811
LOC657031	uncharacterized protein LOC657031	83.731	63.604	51.361	73.012	63.067	67.12	65.137	83.088	37.399	58.713	0.695	45.947	43.67	53.574	24.177	28.408	0.0142	0.921	0.483	0.162	0.164	1	0.159	0.18	0.534
LOC659111	sialin-like	48.399	42.626	34.635	71.907	44.288	50.558	38.819	49.332	23.715	45.727	0.579	23.822	23.97	34.775	14.965	16.873	0.0142	0.917	0.51	0.151	0.181	0.934	0.162	0.207	0.164
LOC103313655		6.743	1.201	3.322	0.43	4.82	4.878	2.696	1.659	11.113	13.322	4.774	7.06	12.698	4.479	11.392	4.897	0.0142	0.917	0.992	0.118	0.228	0.136	0.231	0.403	0.167
LOC664111	maltase 2 isoform X2	29.788	22.223	26.907	40.05	54.196	22.726	24.199	14.025	163.399	88.358	65.382	38.191	111.112	88.632	82.128	87.093	0.0142	0.917	0.992	0.172	0.095	0.285	0.073	0.248	0.0872
LOC103313759	RHOMBOID-like protein 7 isoform X2	2.544	0.682	0.06	0.285	1.171	0.203	0.048	0.013	9.308	1.481	0.431	0.669	15.884	13.552	8.254	9.828	0.0143	0.917	0.863	0.832	0.000452	0.67	0.158	0.116	0.18
LOC107398277	uncharacterized protein LOC107398277 isoform X1	53.556	33.85	25.131	55.177	35.688	30.029	42.427	50.809	11.462	31.198	0.489	25.96	16.439	23.915	9.876	10.3	0.0144	0.917	0.599	0.157	0.111	0.447	0.145	0.192	0.29
LOC659090	centromere-associated protein E isoform X1	26.974	26.694	22.456	22.378	24.168	22.489	23.799	23.293	24.159	33.637	43.607	27.369	33.109	30.755	35.086	40.748	0.0144	0.949	0.601	0.244	0.0428	0.709	0.0447	0.0538	0.284
LOC103312842	uncharacterized protein LOC103312842	909.302	788.222	614.687	790.131	645.417	702.15	753.539	878.371	507.59	684.627	2.369	490.012	546.738	640.967	261.729	345.855	0.0146	0.942	0.448	0.169	0.123	1	0.175	0.184	0.487
LOC656084	cilia- and flagella-associated protein 52	113.446	90.17	66.607	108.617	71.113	89.511	77.002	120.437	65.169	85.596	0.846	54.739	61.743	65.194	29.947	32.851	0.0146	0.917	0.484	0.162	0.0944	1	0.175	0.207	0.0222
LOC660132	bax inhibitor 1	607.703	560.275	570.627	641.506	496.943	577.812	510.288	560.75	477.765	563.187	322.29	474.516	509.023	563.861	363.255	486.519	0.0147	0.917	0.218	0.0332	0.44	1	0.0458	0.159	0.834
LOC103314218	uncharacterized protein LOC103314218	367.874	285.215	254.205	275.376	250.152	307.678	240.022	302.939	203.621	277.032	1.449	207.935	238.438	287.303	139.71	175.643	0.0147	0.923	0.4	0.16	0.686	1	0.177	0.177	0.897
LOC656873	sentrin-specific protease 8	339.094	270.752	177.08	314.247	280.177	268.808	265.821	323.451	165.119	242.553	52.674	216.327	210.676	239.56	133.832	150.647	0.0147	0.917	0.543	0.108	0.314	0.974	0.124	0.167	0.572
LOC657119	calcium-binding mitochondrial carrier protein SCaMC-2 isoform X1	27.737	33.969	41.663	28.423	33.72	32.417	42.765	26.398	35.494	59.706	59.276	51.752	41.205	66.74	50.746	47.039	0.0149	0.917	0.87	0.062	0.221	0.013	0.369	0.157	0.128
LOC656181	soma ferritin	302.278	273.201	164.151	302.949	213.426	279.393	262.774	287.346	165.388	230.981	1.386	170.854	192.431	202.771	118.037	142.464	0.015	0.917	0.448	0.159	0.651	1	0.175	0.192	0.628
LOC103313516		0.519	3.622	0.155	0.559	2.35	0.82	0.049	0.718	5.182	7.202	9.229	5.516	5.379	5.545	5.214	7.923	0.015	0.917	0.992	0.167	0.106	0.801	0.0739	0.0265	0.767
LOC103314292	uncharacterized protein LOC103314292 isoform X2	21.733	18.906	15.09	19.512	11.04	16.957	21.156	20.404	9.926	14.307	2.768	13.85	11.625	10.818	6.762	5.324	0.0152	0.917	0.542	0.0136	0.47	1	0.0211	0.135	0.296
LOC657320	U4/U6 small nuclear ribonucleoprotein Prp3	85.769	64.624	57.072	57.333	56.346	59.072	60.881	71.772	51.65	50.41	38.865	41.353	52.824	47.272	38.064	46.019	0.0152	0.917	0.992	0.00276	0.535	0.44	0.104	0.138	0.152
LOC103314296	uncharacterized protein LOC103314296	191.165	178.555	112.251	153.648	122.224	174.715	150.619	171.138	112.528	132.297	17.151	98.494	135.152	137.495	60.384	94.536	0.0155	0.917	0.473	0.112	0.384	1	0.144	0.143	0.89
LOC100142049	uncharacterized protein LOC100142049	334.3	285.42	214.545	301.154	200.853	237.427	258.092	264.496	125.278	156.004	1.373	120.302	154.375	201.742	79.169	111.262	0.0155	0.946	0.514	0.168	0.216	0.853	0.169	0.195	0.091
LOC664014	uncharacterized protein LOC664014	26.901	25.172	2.608	50.133	44.226	20.946	14.605	3.294	124.396	102.444	93.531	74.144	131.194	139.941	108.929	111.516	0.0157	0.917	0.992	0.166	0.108	0.00197	0.266	0.0901	0.224
RpS3		899.278	920.537	1060.61	1085.72	975.836	1099.74	968.115	604.946	1269.5	1308.29	1690.81	1182.35	1273.78	1393.12	1526.12	1495.69	0.016	0.917	0.992	0.24	0.0842	0.442	0.0897	0.267	0.0819
LOC103313425	uncharacterized protein LOC103313425	862.478	700.569	439.181	542.623	470.845	557.927	454.567	724.702	469.652	560.018	2.101	470.935	580.265	620.186	238.067	354.232	0.0162	0.917	0.385	0.158	0.654	1	0.191	0.187	0.897
LOC103312553	choline transporter-like protein 2 isoform X1	32.051	26.95	19.961	24.518	23.771	30.75	22.476	25.328	11.996	11.473	0.464	18.811	11.621	22.18	5.706	8.007	0.0162	0.923	0.633	0.198	0.017	0.0729	0.214	0.226	0.0351
LOC662053	phospholipid phosphatase 3 isoform X1	107.257	101.853	65.958	111.708	102.51	92.751	92.16	118.025	62.423	80.647	54.15	52.778	73.055	82.391	48.834	54.673	0.0162	0.917	0.908	0.241	0.0519	0.717	0.123	0.466	0.0024
LOC661857	uncharacterized protein KIAA0556	136.697	118.542	73.955	108.468	89.519	111.804	98.019	102.788	68.717	82.491	0.921	66.045	85.898	75.803	38.996	49.358	0.0163	0.917	0.484	0.169	0.246	0.925	0.198	0.188	0.368
LOC107397494	uncharacterized protein LOC107397494	1.04	6.729	1.199	10.071	6.351	1.218	7.784	0.299	24.29	23.928	27.067	41.639	22.128	31.641	48.364	30.657	0.0165	0.917	0.992	0.252	0.0686	0.316	0.0835	0.203	0.108
LOC655462	uncharacterized protein C4orf22 homolog	559.244	437.731	274.503	476.061	334.347	434.684	350.312	467.448	256.202	424.04	1.783	255.691	348.194	362.757	149.874	209.73	0.0166	0.917	0.448	0.172	0.286	1	0.189	0.203	0.429
LOC661071	uncharacterized protein LOC661071 isoform X2	782.61	658.77	573.223	796.561	454.515	587.356	641.017	939.982	487.327	632.132	2.184	443.677	444.203	579.294	218.784	271.434	0.0167	0.917	0.448	0.168	0.221	1	0.164	0.2	0.428
LOC663572	2-oxoglutarate dehydrogenase, mitochondrial	97.041	78.807	52.776	93.457	61.147	76.626	70.3	112.911	50.742	69.069	1.917	51.03	56.457	57.897	29.115	32.033	0.0167	0.917	0.527	0.173	0.105	1	0.159	0.221	0.0928
LOC103314814	uncharacterized protein LOC103314814	209.899	198.685	154.17	198.734	157.794	199.532	187.784	252.941	77.839	162.969	1.174	98.867	111.39	127.284	49.508	71.671	0.0167	0.928	0.552	0.191	0.0226	1	0.162	0.214	0.122
LOC103312239	uncharacterized protein LOC103312239 isoform X1	27.527	36.874	34.455	34.378	27.012	37.296	34.167	26.159	53.649	48.437	65.23	49.105	50.479	45.81	47.988	63.357	0.0167	0.917	0.992	0.278	0.0485	0.0946	0.186	0.0995	0.237
LOC656922	keratin-associated protein 10-8	901.652	707.866	742.727	1011.82	601.192	689.114	707.979	1096	582.623	833.968	2.347	538.499	495.785	635.32	252.933	273.351	0.0168	0.923	0.456	0.161	0.269	1	0.167	0.194	0.453
LOC656902	uncharacterized protein LOC656902	67.46	82.955	64.649	76.212	70.623	82.011	65.307	62.407	125.811	104.479	149.976	99.676	119.524	121.362	174.274	143.892	0.0168	0.971	0.992	0.623	0.00329	0.874	0.0127	0.0571	0.476
LOC657823	pyruvate kinase	183.869	154.006	109.575	214.343	145.947	154.921	132.607	227.338	102.914	148.721	3.315	99.07	107.099	131.878	42.517	64.985	0.0169	0.917	0.546	0.196	0.0106	1	0.185	0.238	0.0536
LOC103313974	ncRNA	71.468	51.584	31.685	72.306	57.47	34.978	70.047	61.239	17.81	29.485	24.623	28.477	32.763	30.833	25.894	19.585	0.017	0.917	0.992	0.0253	0.341	0.675	0.00275	0.0255	0.437
LOC103314263	la1-like protein 13	591.486	599.972	538.446	504.17	577.116	636.578	439.516	419.191	307.247	380.876	91.572	322.756	363.69	333.013	164.993	259.855	0.0171	0.917	0.92	0.154	0.131	0.78	0.164	0.0967	0.653
LOC660612	flap endonuclease 1	34.568	36.95	35	46.463	29.767	35.083	28.253	42.043	24.633	27.207	26.878	36.507	32.614	27.107	18.002	29.908	0.0172	0.917	0.713	0.34	0.0627	1	0.000949	0.205	0.468
LOC655967	RING finger protein 44	34.691	46.983	41.747	52.15	36.661	49.366	41.26	38.456	24.43	32.668	33.232	39.844	23.698	27.072	23.895	22.115	0.0172	0.917	0.992	0.294	0.123	0.115	0.185	0.313	0.117
LOC103312674	cilia- and flagella-associated protein 97	1131.58	988.552	561.093	881.226	704.887	879.68	699.703	1126.59	427.008	632.342	2.424	432.139	640.37	497.044	282.794	485.019	0.0173	0.917	0.494	0.172	0.5	0.936	0.181	0.199	0.531
LOC107397538	putative uncharacterized protein FLJ37770	44.554	31.085	3.484	21.834	31.45	46.35	31.858	4.17	7.393	0.283	1.892	0.057	1.853	0.997	0.053	1.134	0.0173	0.917	0.992	0.13	0.152	0.112	0.273	0.154	0.165
LOC655389	neutral alpha-glucosidase C	17.671	16.403	19.66	3.098	18.301	14.856	14.739	11.379	94.537	54.383	66.3	43.577	74.788	44.096	89.29	69.011	0.0173	0.917	0.992	0.38	0.000171	0.00835	0.248	2.38e-05	0.543
LOC657046	serine--pyruvate aminotransferase, mitochondrial	21.676	19.145	22.292	23.381	17.771	20.727	29.754	19.122	34.531	34.587	41.051	49.818	22.322	28.871	47.458	37.522	0.0174	0.917	0.973	0.102	0.206	0.778	0.0848	0.112	0.197
LOC107398615	uncharacterized protein LOC107398615	985.851	818.213	615.662	803.085	715.178	696.234	766.142	975.881	621.222	732.529	2.548	584.234	653.426	728.322	330.975	426.492	0.0175	0.917	0.445	0.181	0.268	1	0.191	0.194	0.754
LOC103313396	E3 ubiquitin-protein ligase RNF8-B	98.341	88.081	100.529	81.961	76.372	80.768	85.41	97.689	50.876	62.596	30.96	66.208	69.299	52.42	50.557	43.248	0.0175	0.917	0.992	0.206	0.0541	1	0.00585	0.188	0.0902
LOC103314108	uncharacterized protein LOC103314108	626.227	531.096	327.634	500.228	374.671	442.389	494.627	614.697	329.316	471.163	1.955	381.009	465.62	418.345	209.323	288.119	0.0177	0.917	0.425	0.175	0.518	1	0.181	0.203	0.724
LOC660718	protein I\\'m not dead yet	82.853	73.966	54.766	81.272	63.061	65.227	59.813	92.81	53.675	61.872	0.75	53.853	56.906	60.872	29.605	35.816	0.0177	0.917	0.465	0.167	0.419	1	0.179	0.199	0.645
LOC103314186	uncharacterized protein LOC103314186	385.823	282.075	197.652	311.236	218.034	248.101	225.377	434.981	198.441	267.232	1.443	184.123	193.165	253.377	74.991	105.807	0.0177	0.917	0.467	0.171	0.187	1	0.181	0.205	0.474
LOC657314	3-hydroxyisobutyryl-CoA hydrolase, mitochondrial isoform X2	686.758	595.487	419.575	610.852	530.015	574.072	565.244	664.403	468.232	479.651	219.493	440.031	503.757	462.934	301.951	329.315	0.0177	0.917	0.564	0.0919	0.239	1	0.14	0.156	0.299
LOC655737	facilitated trehalose transporter Tret1 isoform X1	28.808	28.22	39.125	33.87	37.988	23.744	41.932	22.823	37.038	47.974	66.578	44.503	34.529	57.682	60.358	50.285	0.0177	0.917	0.628	0.273	0.0692	0.45	0.0897	0.319	0.0833
LOC663373	proteasome activator complex subunit 3	208.226	150.684	112.998	142.149	128.585	133.024	144.824	188.725	104.998	139.126	1.102	102.757	105.686	112.702	43.774	75.396	0.0181	0.917	0.473	0.182	0.0839	1	0.19	0.19	0.891
LOC656962	sialin-like isoform X1	28.438	19.333	22.014	38.687	19.386	20.143	18.31	27.486	10.514	20.277	0.412	12.415	12.963	20.603	10.691	10.416	0.0181	0.917	0.511	0.156	0.496	0.613	0.167	0.213	0.279
LOC103314641	chymotrypsin-like elastase family member 2A	28.263	25.333	27.345	52.398	37.658	41.754	13.946	16.298	0.311	0.088	2.129	8.724	1.769	0.288	0.456	10.442	0.0181	0.917	0.992	0.0841	0.246	0.0903	0.463	0.465	0.00933
LOC658548	uncharacterized protein LOC658548 isoform X3	174.679	139.589	105.168	156.219	111.764	127.081	120.694	162.087	92.595	121.454	1.041	89.325	105.847	105.402	46.82	65.516	0.0182	0.917	0.473	0.173	0.264	1	0.181	0.202	0.517
LOC103312944	receptor-type tyrosine-protein phosphatase kappa-like isoform X2	22.257	21.783	3.857	23.085	19.331	17.712	14.88	13.304	80.967	83.677	65.895	49.406	66.67	86.096	61.802	83.486	0.0182	0.917	0.904	0.466	2.23e-07	4.54e-08	0.41	0.381	9.02e-07
LOC659481	kelch-like protein 10	316.973	252.003	187.924	321.535	179.023	226.555	231.295	421.946	173.257	271.108	1.385	176.901	174.467	224.111	91.021	120.688	0.0183	0.917	0.468	0.168	0.343	1	0.164	0.216	0.519
LOC657732	citron Rho-interacting kinase	32.022	29.588	30.826	38.068	27.136	29.553	27.601	41.398	20.837	21.543	16.456	23.845	21.883	20.438	17.949	16.856	0.0184	0.917	0.992	0.182	0.12	0.779	0.0519	0.37	0.0577
LOC661878	lipase 3-like	8.276	6.014	13.287	2.487	15.948	8.056	4.176	3.028	62.489	19.5	30.191	25.344	35.168	33.709	47.86	33.006	0.0185	0.917	0.988	0.579	0.000124	0.04	0.239	0.00468	0.524
LOC103314427	uncharacterized protein LOC103314427	343.916	327.888	209.834	245.432	234.967	303.462	217.47	264.029	180.687	263.891	1.457	182.775	267.432	263.35	133.335	195.224	0.0187	0.917	0.413	0.172	0.854	1	0.199	0.199	0.897
LOC107397961	general odorant-binding protein 56d-like	20.714	26.515	0.422	0.687	29.038	4.305	20.455	0.274	50.125	45.394	47.196	42.968	56.835	37.736	47.009	42.27	0.0188	0.917	0.996	0.185	0.109	1	0.147	0.0416	0.31
LOC662840	uncharacterized protein LOC662840	224.787	156.328	203.767	250.369	335.716	385.335	195.7	196.673	489.02	459.62	347.54	232.095	499.044	506.123	351.645	423.951	0.019	0.917	0.729	0.267	0.105	0.0422	0.694	0.325	0.0487
LOC664499	pleckstrin homology domain-containing family F member 2 isoform X1	85.233	79.391	91.684	90.466	74.131	70.804	75.231	87.925	50.629	42.486	63.038	65.308	63.205	64.489	47.083	50.436	0.019	0.938	0.925	0.127	0.218	0.448	0.0413	0.236	0.0919
LOC658503	dnaJ homolog subfamily B member 13	79.972	57.171	41.185	69.892	56.715	59.004	44.549	66.932	38.96	50.629	12.595	33.644	39.707	51.396	16.349	26.702	0.0192	0.917	0.595	0.204	0.0809	1	0.0938	0.213	0.283
LOC661111	myrosinase 1-like	30.738	24.679	3.017	29.472	30.197	29.087	20.268	13.996	55.669	65.843	69.047	57.955	81.482	81.112	78.776	74.756	0.0192	0.917	0.992	0.398	2.05e-06	0.000266	0.252	0.302	1.11e-06
LOC656061	tubulin alpha chain	1922.32	1531.83	1258.59	1924.49	1234.4	1726.87	1431.98	2128.31	1190.07	1878.86	94.542	1248.64	1281.73	1617.56	752.283	1008.02	0.0194	0.917	0.462	0.15	0.445	1	0.156	0.231	0.728
LOC657293	brachyurin	17.211	6.243	0.345	0.304	13.303	18.533	1.758	6.336	23.611	26.172	36.012	18.457	37.916	13.724	35.082	38.264	0.0195	0.917	0.992	0.13	0.42	0.908	0.198	0.194	0.118
LOC107398018	uncharacterized protein LOC107398018 isoform X1	34.768	28.929	21.146	29.827	24.59	37.643	28.914	31.732	19.464	24.067	10.217	13.935	24.416	22.503	12.535	13.064	0.0196	0.917	0.986	0.071	0.253	1	0.0925	0.293	0.0527
LOC664159	enolase	32.447	21.048	27.446	39.677	19.954	25.406	23.932	32.259	52.807	48.607	47.161	54.257	53.179	43.884	54.268	50.412	0.0196	0.917	1	0.398	0.0308	0.0104	0.583	0.312	0.0106
LOC100141868	uncharacterized protein LOC100141868	458.019	380.477	333.395	447.735	282.968	384.451	349.423	468.439	197.269	332.938	5.578	188.843	225.141	256.583	99.997	111.435	0.0197	0.917	0.616	0.198	0.0204	0.597	0.206	0.238	0.0218
LOC660497	dynein regulatory complex protein 1 homolog	51.235	44.111	28.374	45.238	36.96	42.131	36.299	56.11	18.482	30.736	0.534	18.408	22.588	25.983	11.084	15.581	0.0197	0.917	0.634	0.192	0.0909	1	0.166	0.229	0.117
LOC658413	luciferin 4-monooxygenase	218.107	184.108	105.335	168.533	129.126	174.988	159.179	188.56	97.112	126.889	1.127	91.246	112.163	117.05	55.818	71.145	0.0199	0.917	0.525	0.173	0.435	1	0.197	0.213	0.244
LOC659081	probable medium-chain specific acyl-CoA dehydrogenase, mitochondrial	111.286	96.061	88.043	129.594	127.083	135.968	121.261	98.971	155.817	157.729	181.374	136.733	163.112	151.144	194.933	173.314	0.0199	0.917	0.992	0.24	0.0975	0.285	0.121	0.0901	0.332
LOC661414	cytosol aminopeptidase	1772.84	1381.4	1077.66	1706.76	1141.16	1405.52	1360.38	2107.24	965.491	1456.8	47.95	1162.74	1155.74	1395.63	685.904	731.897	0.02	0.917	0.482	0.159	0.463	1	0.159	0.214	0.633
LOC655790	esterase B1	29.238	24.118	14.751	34.195	18.991	22.89	26.963	26.324	12.502	17.311	0.434	15.994	11.968	13.983	5.223	12.111	0.0203	0.917	0.604	0.179	0.141	1	0.136	0.209	0.805
LOC661791	ncRNA	95.462	96.75	99.276	142.359	116.376	116.091	123.146	85.406	213.722	190.594	249.941	148.742	250.58	216.518	229.288	234.622	0.0205	0.929	0.992	0.182	0.138	0.00691	0.393	0.084	0.327
LOC661463	ATP-binding cassette sub-family A member 1	10.853	7.664	7.117	11.843	5.277	7.646	9.543	9.695	4.063	6.956	0.228	4.772	5.937	5.812	2.367	3.826	0.0207	0.917	0.556	0.151	0.363	1	0.083	0.192	0.716
LOC103314250	phospholipase A1 1	4.679	5.467	0.967	0.907	4.823	8.963	4.507	0.236	0.208	0.204	0.057	0.097	0.013	0.148	0.049	0.049	0.021	0.917	0.992	0.652	0.0122	0.011	0.703	0.031	0.501
LOC660368	cathepsin L1	41.317	36.842	55.544	65.961	78.583	34.138	27.756	31.046	143.643	143.619	93.546	62.336	161.919	211.229	129.811	127.183	0.021	0.917	0.992	0.815	0.00132	0.0297	0.515	0.192	0.149
LOC103312283	uncharacterized protein LOC103312283	305.042	275.471	162.156	246.321	217.328	224.541	190.229	241.424	185.37	191.705	1.351	186.43	192.79	229.151	123.123	168.794	0.0213	0.917	0.434	0.168	0.917	1	0.197	0.194	0.948
LOC662275	uncharacterized protein LOC662275	499.57	584.972	569.369	468.483	588.81	692.844	547.501	353.535	658.672	644.29	843.831	604.766	679.559	635.205	700.649	684.257	0.0213	0.917	0.992	0.0583	0.214	1	0.067	0.42	0.0757
LOC103314381	coiled-coil domain-containing protein 34	307.747	315.203	156.757	228.493	258.27	243.57	212.983	258.949	150.408	180.078	1.371	163.686	218.235	202.59	86.111	131.843	0.0216	0.917	0.484	0.182	0.6	1	0.217	0.2	0.897
LOC655896	aldehyde dehydrogenase, dimeric NADP-preferring	49.858	59.807	51.923	47.664	51.71	53.766	56.231	51.404	60.76	56.891	79.673	84.744	60.593	58.669	89.495	85.493	0.0217	0.965	0.51	0.109	0.204	1	0.101	0.268	0.0713
LOC662221	uncharacterized protein LOC662221	22.252	19.409	22.262	20.949	24.19	22.017	16.741	11.791	24.894	33.051	36.55	27.609	27.597	26.404	30.908	28.519	0.0217	0.917	0.992	0.464	0.0647	0.992	0.0494	0.663	0.00198
LOC657121	ribonuclease Z, mitochondrial isoform X2	109.943	100.076	78.965	75.705	88.662	89.554	93.261	101.811	65.863	76.344	35.916	68.929	69.763	73.393	48.572	54.269	0.0219	0.935	0.473	0.222	0.0729	0.901	0.13	0.108	0.54
LOC662670	aldose reductase isoform X2	89.43	56.199	62.1	73.607	88.747	73.085	64.017	31.997	128.695	74.806	111	69.664	124.15	92.131	83.249	107.446	0.0219	0.917	0.689	0.188	0.132	0.755	0.0583	0.338	0.253
LOC664074	enoyl-CoA delta isomerase 1, mitochondrial	57.055	63.629	77.677	79.816	66.492	76.894	69.204	73.349	98.681	74.487	113.225	95.512	90.305	78.169	122.591	94.956	0.022	0.917	0.873	0.122	0.213	0.229	0.347	0.0631	0.784
LOC103313376	ciliogenesis-associated TTC17-interacting protein	147.429	125.718	66.17	142.563	90.022	109.016	102.861	97.878	64.113	94.347	0.883	50.486	75.372	63.899	36.701	38.131	0.0221	0.917	0.567	0.155	0.637	0.915	0.222	0.2	0.439
LOC656449	ceramide synthase 6	32.24	33.978	39.59	50.187	36.902	41.445	41.823	38.045	49.475	63.94	34.262	51.908	43.254	58.685	44.659	57.222	0.0221	0.917	0.68	0.191	0.118	0.0309	0.522	0.812	0.0297
LOC100142065	dynein light chain Tctex-type 1	765.303	726.336	410.669	629.45	518.229	658.743	525.802	754.162	328.757	524.519	2.28	406.752	477.45	550.435	263.864	375.051	0.0222	0.917	0.483	0.192	0.643	1	0.206	0.228	0.771
LOC658485	carbonic anhydrase 1	279.824	220.955	146.166	256.979	128.561	212.513	174.17	229.937	120.098	183.061	1.327	126.322	144.077	213.427	72.617	95.918	0.0222	0.917	0.501	0.189	0.228	1	0.204	0.241	0.191
LOC656365	ceramide synthase 6	63.375	55.802	41.728	49.741	49.171	54.363	49.788	67.186	38.964	38.608	0.674	35.982	35.883	48.223	15.564	25.512	0.0222	0.946	0.518	0.198	0.103	1	0.206	0.213	0.633
LOC107398628	phospholipase A1-like isoform X1	218.128	177.227	138.216	138.178	173.449	145.79	153.462	176.642	119.175	160.267	62.888	111.082	124.377	139.77	91.402	91.206	0.0222	0.917	0.761	0.0851	0.343	0.65	0.273	0.0955	0.518
LOC664209	uncharacterized protein LOC664209	126.395	167.772	154.224	192.584	150.383	202.641	156.159	80.614	184.223	218.311	249.76	217.905	149.052	244.641	228.055	248.582	0.0222	0.917	0.983	0.606	0.0456	0.46	0.104	0.401	0.0869
LOC663001	alaserpin isoform X1	126.626	159.494	162.256	121.251	174.83	227.213	165.11	128.41	228.134	214.785	301.082	199.998	214.704	219.218	238.327	237.35	0.0222	0.917	0.992	0.278	0.0236	0.0674	0.211	0.0353	0.411
LOC656301	dynein heavy chain 5, axonemal isoform X1	2.154	3.195	2.88	3.591	3.126	3.532	4.521	4.218	2.454	2.376	1.457	2.026	2.661	2.786	1.716	2.107	0.0222	0.917	0.992	0.57	0.0272	1	0.0127	0.212	0.199
LOC103312155	uncharacterized protein LOC103312155	17.905	8.883	23.618	26.045	34.731	14.442	0.294	9.241	76.689	37.221	65.001	4.951	75.847	59.742	51.852	70.377	0.0222	0.325	0.992	0.832	0.00823	0.156	0.219	0.0133	0.897
LOC107398610	uncharacterized protein LOC107398610	1494.7	1255.18	737.659	904.365	938.41	1124.44	952.412	1082.95	781.586	1033.23	2.973	796.558	1006.72	1015.73	432.609	624.053	0.0223	0.917	0.448	0.185	0.756	1	0.222	0.203	0.897
LOC107397720	4-coumarate--CoA ligase 2-like	18.508	13.992	26.999	24.986	12.067	24.777	20.095	18.959	23.192	31.317	47.301	35.465	22.531	41.034	43.974	32.836	0.0226	0.917	0.689	0.43	0.0236	0.0744	0.569	0.0352	0.531
LOC657194	uncharacterized protein LOC657194 isoform X2	72.848	54.749	41.274	73.746	50.778	60.498	54.909	92.655	41.387	62.006	0.716	45.675	47.742	56.821	24.552	29.563	0.0227	0.917	0.482	0.185	0.382	1	0.184	0.226	0.65
LOC103314510	ncRNA	2.463	2.608	0.703	5.29	5.134	4.662	3.565	4.233	7.258	7.607	10.025	8.289	8.852	8.46	7.566	6.995	0.0227	0.917	0.992	0.19	0.334	0.00918	0.251	0.236	0.0157
LOC655494	lysosomal aspartic protease	306.613	352.762	279.459	339.542	361.369	373.777	342.569	280.411	379.738	336.183	534.867	363.07	371.579	360.83	498.591	437.359	0.0228	0.917	0.567	0.221	0.11	1	0.0321	0.0735	0.679
LOC658921	4-coumarate--CoA ligase 1	25.711	26.78	24.515	29.183	23.021	37.143	26.919	23	35.868	46.979	44.075	29.875	32.125	40.268	43.073	42.225	0.0228	0.917	0.992	0.208	0.116	0.0641	0.258	0.0651	0.365
LOC662445	40S ribosomal protein S18	678.544	649.482	732.628	756.611	699.589	736.317	683.341	417.32	892.761	946.426	1269.77	825.385	896.809	934.058	1079.2	1098.01	0.0228	0.917	0.992	0.348	0.0823	0.505	0.124	0.387	0.0645
LOC103314477	uncharacterized protein LOC103314477 isoform X1	1.354	3.525	1.53	1.111	1.259	0.234	2.803	4.612	39.591	28.579	41.299	27.455	25.293	21.162	38.019	17.389	0.0229	0.932	0.992	0.253	0.0859	0.157	0.213	0.281	0.0752
LOC659183	chymotrypsin BI	83.223	40.514	6.071	8.903	60.004	90.994	39.44	25.574	352.089	293.544	306.31	270.532	378.496	386.346	274.563	367.703	0.0229	0.917	0.992	0.442	5.66e-09	2.78e-05	0.35	0.132	0.226
LOC657641	SET and MYND domain-containing protein 4	29.996	28.394	18.054	26.628	22.3	24.997	22.928	22.065	15.67	13.153	15.685	14.682	13.548	13.494	18.062	14.764	0.0229	0.917	0.998	0.0641	0.367	0.214	0.109	0.396	0.0427
LOC103313657	uncharacterized protein LOC103313657	600.795	729.261	689.286	683.075	703.399	669.44	591.476	572.316	452.819	549.383	2.37	426.503	430.361	447.082	164.754	274.671	0.023	0.968	0.536	0.191	0.192	1	0.21	0.216	0.393
LOC663663	protein transport protein Sec61 subunit beta	181.233	217.997	256.834	161.515	250.567	240.379	211.133	151.972	311.167	286.491	365.001	292.82	322.998	310.757	362.133	248.504	0.023	0.917	0.992	0.11	0.217	0.563	0.0869	0.229	0.259
LOC656293	uncharacterized protein LOC656293 isoform X1	474.62	428.357	297.865	403.867	342.023	389.698	363.534	481.695	287.963	382.218	1.873	300.08	324.948	353.231	150.731	201.385	0.0231	0.923	0.473	0.191	0.411	1	0.213	0.213	0.897
LOC107398264	phospholipid scramblase 2-like	106.488	89.12	67.512	96.569	59.817	85.764	63.838	81.6	55.295	65.504	0.796	45.226	75.859	65.527	22.438	52.566	0.0231	0.919	0.483	0.159	0.668	1	0.196	0.213	0.897
LOC100141725	coiled-coil domain-containing protein 37	61.173	52.943	30.96	52.191	34.331	47.564	42.549	55.498	33.342	33.375	1.582	24.386	31.783	26.48	14.44	11.1	0.0231	0.917	0.654	0.168	0.219	0.929	0.223	0.243	0.0464
LOC656996	tetraspanin-13 isoform X2	144.743	182.414	139.729	194.377	177.056	166.388	149.707	140.841	108.948	111.301	114.062	102.619	117.841	111.091	124.331	127.328	0.0232	0.917	0.992	0.0894	0.365	0.0593	0.329	0.373	0.0838
LOC656371	myb-like protein X	78.762	93.91	70.48	75.686	69.967	92.097	87.324	98.845	47.275	73.425	1.729	53.458	63.6	48.87	32.879	26.225	0.0234	0.958	0.574	0.16	0.443	1	0.177	0.221	0.173
LOC658973	transmembrane protein 183	115.085	141.273	105.52	117.405	141.661	124.479	114.591	109.775	149.619	134.294	189.078	146.828	152.945	151.845	164.742	180.238	0.0234	0.917	0.992	0.338	0.0348	0.874	0.0772	0.0092	0.669
LOC103315014	uncharacterized protein LOC103315014 isoform X1	82.699	58.23	38.686	60.046	45.173	55.146	60.399	100.088	36.922	53.627	0.709	38.874	37.261	50.241	21.904	25.303	0.0235	0.917	0.536	0.196	0.198	1	0.19	0.231	0.372
LOC662133	G2/mitotic-specific cyclin-A	297.17	297.525	261.073	225.517	257.612	251.991	252.089	301.176	209.467	206.413	157.87	229.412	223.351	205.562	156.026	181.416	0.0235	0.922	0.702	0.0357	0.319	0.974	0.015	0.0803	0.435
LOC657226	glutamate dehydrogenase, mitochondrial-like	136.294	113.071	70.437	86.035	67.873	96.73	91.883	131.491	73.305	99.004	0.916	76.742	82.221	92.626	41.841	61.512	0.0236	0.917	0.465	0.182	0.656	1	0.206	0.216	0.897
LOC662770	facilitated glucose transporter protein 1	174.379	129.065	84.875	133.028	98.479	113.169	117.898	123.103	88.905	117.773	1.041	89.73	93.488	112.518	45.373	57.806	0.0236	0.917	0.483	0.182	0.477	1	0.219	0.217	0.732
LOC660507	N-alpha-acetyltransferase 60 isoform X1	141.549	114.441	90.834	131.92	78.339	85.078	110.828	129.722	64.012	94.192	42.069	74.037	92.343	88.533	49.553	62.834	0.0236	0.917	0.834	0.0725	0.365	0.94	0.0389	0.157	0.447
LOC658071	translocon-associated protein subunit beta	191.003	202.304	202.491	194.23	185.697	168.874	181.545	116.2	257.753	239.127	352.434	252.899	261.496	326.151	334.279	286.86	0.0237	0.917	0.992	0.507	0.0731	0.829	0.0297	0.621	0.00159
LOC656310	uncharacterized protein LOC656310	785.895	705.055	436.41	592.986	530.22	603.741	530.729	695.296	463.667	611.639	2.327	452.687	546.073	587.121	281.77	377.307	0.0238	0.917	0.465	0.191	0.784	1	0.218	0.22	0.897
LOC657698	uncharacterized protein LOC657698	202.262	208.838	260.455	218.034	269.913	244.214	223.997	169.799	323.514	296.827	429.689	289.02	307.4	305.044	383.876	346.818	0.0238	0.917	0.992	0.226	0.104	0.454	0.119	0.249	0.193
LOC659076	uncharacterized protein LOC659076	1074.51	1211.31	1536.85	1036.02	1174.9	1234.14	1086.11	1058.57	1902.81	1893.41	1966.21	2073.25	1532.9	1761.27	2038.72	1790.2	0.0238	0.917	0.993	0.00716	0.503	0.287	0.136	0.241	0.113
LOC664063	pathogenesis-related protein 5	143.404	77.213	161.069	112.33	238.231	87.507	33.911	58.041	316.849	315.164	250.833	85.114	545.654	423.938	341.24	290.491	0.0239	0.917	0.992	0.832	0.00211	0.192	0.288	0.103	0.391
LOC656578	metaxin-1	55.615	53.197	54.806	76.643	48.982	61.358	57.116	57.02	45.388	51.279	19.599	37.005	44.658	42.626	28.328	27.246	0.0243	0.923	0.718	0.197	0.127	1	0.0876	0.244	0.14
LOC660782	RNA-binding motif protein, X-linked 2	101.451	111.79	92.493	88.725	105.049	100.623	84.842	95.518	72.828	81.993	48.094	64.885	79.756	72.063	75.162	55.014	0.0243	0.94	0.838	0.0493	0.404	0.724	0.167	0.192	0.165
LOC103315257	uncharacterized protein C6orf106 homolog	93.839	70.587	41.14	83.399	71.534	76.199	78.743	67.317	41.811	54.395	50.767	35.266	49.828	50.582	48.863	42.009	0.0243	0.381	0.992	0.0744	0.428	0.411	0.123	0.272	0.0752
LOC661044	uncharacterized family 31 glucosidase KIAA1161	12.568	6.08	11.238	2.321	19.676	10.381	7.119	4.697	74.698	45.416	47.461	20.275	54.286	53.192	59.943	52.499	0.0244	0.917	0.992	0.391	0.0126	0.19	0.221	0.0118	0.447
LOC656635	UPF0193 protein EVG1 homolog	316.456	289.265	144.898	273.565	166.92	245.581	215.74	250.261	155.696	187.163	1.409	199.85	230.712	211.306	125.655	146.333	0.0247	0.917	0.466	0.175	0.897	1	0.195	0.219	0.897
LOC107397867	keratin-associated protein 5-1-like	435.665	435.39	277.745	374.395	315.266	403.482	331.857	412.273	252.875	335.92	1.822	239.21	342.81	345.082	137.054	243.546	0.0247	0.928	0.473	0.199	0.476	1	0.217	0.229	0.897
LOC100141815	HD domain-containing protein 2	623.483	634.735	425.191	543.57	565.38	567.832	521.244	628.107	331.51	318.737	351.468	224.745	315.656	338.585	401.497	338.651	0.0247	0.922	0.992	0.111	0.315	0.316	0.101	0.572	0.0232
LOC658029	cytochrome P450 6k1	69.393	50.588	42.552	66.161	36.412	57.27	39.272	36.43	13.372	22.244	19.99	18.338	20.489	20.271	11.497	21.102	0.0249	0.923	0.992	0.104	0.314	0.092	0.273	0.117	0.35
LOC657043	DNA ligase 4, partial	3.637	1.105	5.031	1.159	1.116	1.234	4.579	5.606	0.954	0.054	0.044	0.039	0.049	0.045	0.038	0.041	0.0249	0.939	0.992	0.273	0.0871	0.803	0.00915	0.075	0.393
LOC103315199	uncharacterized protein LOC103315199 isoform X1	267.412	250.719	159.43	231.89	190.594	241.885	225.796	276.588	173.053	216.869	1.415	161.654	181.325	209.736	91.422	115.818	0.025	0.918	0.483	0.196	0.448	1	0.215	0.218	0.897
CYP6BQ13		24.21	22.569	30.624	25.51	35.949	34.942	23.613	21.553	40.129	37.434	49.703	42.435	52.36	40.467	44.847	47.643	0.0254	0.917	0.992	0.248	0.12	0.608	0.0292	0.137	0.279
LOC661174	rho-related BTB domain-containing protein 2	15.876	18.937	22.601	24.513	16.956	26.359	21.005	23.786	14.306	11.491	20.075	14.696	11.3	15.347	14.318	12.759	0.0258	0.917	0.992	0.37	0.054	0.275	0.235	0.213	0.176
LOC664365	intraflagellar transport protein 88 homolog	21.695	19.797	13.612	17.817	14.062	19.93	16.245	23.837	13.714	17.5	0.387	16.702	13.829	13.097	9.103	11.021	0.0259	0.919	0.465	0.172	0.752	1	0.181	0.216	0.897
LOC652943	rab3 GTPase-activating protein catalytic subunit	29.271	21.683	22.873	16.46	13.173	17.877	20.92	26.278	12.263	16.722	7.744	15.166	13.849	14.161	6.6	11.912	0.0259	0.917	0.763	0.264	0.105	0.96	0.024	0.196	0.35
LOC100142271	protein unc-119 homolog	67.161	62.397	52.442	67.334	59.336	54.603	44.079	64.256	35.896	47.847	28.312	29.214	45.817	45.78	20.906	28.293	0.0259	0.928	0.828	0.233	0.12	1	0.11	0.254	0.128
LOC663777	V-type proton ATPase subunit d	136.56	127.304	123.233	104.673	135.364	142.187	136.725	100.208	154.863	148.663	157.588	134.826	173.614	156.478	183.01	163.029	0.0259	0.917	0.992	0.766	0.00711	0.87	0.106	0.572	0.0576
LOC103312754	uncharacterized protein LOC103312754	403.426	350.318	256.215	358.58	280.167	344.57	322.078	403.157	246.668	343.821	1.785	244.046	301.289	316.151	152.836	235.869	0.0261	0.92	0.473	0.204	0.582	1	0.213	0.228	0.897
LOC103312897	IQ domain-containing protein G	456.002	362.284	221.302	320.193	262.566	342.974	256.198	382.22	247.303	293.743	26.085	199.622	262.085	253.807	105.146	158.36	0.0262	0.917	0.573	0.146	0.385	1	0.225	0.205	0.688
LOC103313154	cyclic nucleotide-binding domain-containing protein 2	92.17	73.547	37.984	80.199	51.955	63.053	48	87.712	54.879	84.318	0.78	57.393	70.753	69.796	35.053	40.515	0.0263	0.917	0.419	0.182	0.782	1	0.225	0.24	0.897
LOC103312731	uncharacterized protein LOC103312731	238.131	187.483	115.386	214.042	137.423	195.207	171.493	269.931	116.627	166.588	1.234	116.497	128.202	148.528	60.229	56.189	0.0263	0.917	0.564	0.193	0.291	1	0.223	0.223	0.601
LOC660783	probable glucosamine 6-phosphate N-acetyltransferase isoform X1	149.214	156.343	135.591	146.354	164.37	192.136	159.659	114.587	221.412	193.967	288.635	158.324	240.412	204.942	233.992	227.349	0.0263	0.917	0.976	0.318	0.0617	0.849	0.0607	0.086	0.511
LOC661067	cytochrome P450 9e2	0.103	1.776	0.125	0.166	0.465	0.511	0.402	0.013	2.549	2.269	4.462	0.782	4.509	0.476	3.233	2.74	0.0263	0.917	0.992	0.415	0.047	0.732	0.0695	0.205	0.202
LOC107397618	glycine-rich cell wall structural protein 1.8-like	225.131	156.692	126.998	182.223	139.411	165.198	144.367	192.673	92.646	128.68	3.347	84.645	106.598	112.973	59.823	59.976	0.0266	0.917	0.633	0.197	0.202	0.765	0.228	0.236	0.115
LOC103313658	kunitz-type serine protease inhibitor HCRG1-like	319.407	238.587	239.633	261.523	266.318	326.338	241.496	200.984	110.083	164.658	1.576	75.598	234.451	188.343	3.602	135.198	0.0266	0.917	0.654	0.258	0.0742	0.927	0.275	0.228	0.661
LOC655714	TPPP family protein CG45057	1382.52	1282.05	712.651	993.172	1011.94	1074.58	940.672	1248.26	779.75	989.499	3.1	798.411	1002.77	1029.72	431.657	708.934	0.0268	0.917	0.473	0.199	0.775	1	0.227	0.226	0.897
LOC655840	brachyurin	16.305	15.259	2.24	27.208	24.685	15.332	5.913	1.38	62.205	43.981	31.158	29.189	68.557	66.85	32.277	49.902	0.0268	0.917	0.586	0.477	0.0427	0.0127	0.379	0.277	0.0919
LOC662967	IQ and AAA domain-containing protein 1-like	309.058	275.849	196.626	242.898	233.08	249.769	245.592	309.944	143.452	201.145	3.888	143.114	175.193	176.519	95.698	90.439	0.0268	0.917	0.613	0.209	0.161	1	0.222	0.237	0.083
LOC107397865		8.201	7.529	7.764	9.088	11.311	11.611	9.425	5.893	12.073	15.861	16.408	8.138	11.152	10.536	17.374	18.161	0.0268	0.917	0.709	0.192	0.184	0.981	0.0241	0.108	0.275
LOC663090	cathepsin B	0.425	2.72	1.47	0.392	11.78	5.193	0.209	0.425	37.773	22.854	12.306	9.478	19.455	28.175	19.55	20.254	0.0268	0.917	0.992	0.508	0.011	0.198	0.292	0.231	0.12
LOC662984	casein kinase II subunit alpha	53.285	50.17	34.116	36.787	31.22	35.99	42.178	48.076	18.904	27.096	0.559	25.5	33.188	33.961	17.59	23.133	0.0269	0.917	0.564	0.194	0.692	1	0.169	0.219	0.763
LOC103313952	antichymotrypsin-2	248.237	274.009	303.245	208.308	292.538	264.254	188.804	203.73	160.434	171.026	1.578	149.554	162.163	178.507	54.078	102.025	0.0269	0.917	0.594	0.226	0.00789	1	0.242	0.225	0.276
LOC658371	regulator of microtubule dynamics protein 1	418.001	325.607	212.522	314.363	276.49	298.685	297.36	460.235	212.122	279.258	51.408	209.845	252.54	289.297	117.49	159.462	0.0269	0.917	0.595	0.165	0.253	1	0.134	0.213	0.54
LOC656742	serine protease 55	10.872	8.604	0.408	19.06	10.015	13.003	9.576	11.631	13.209	15.14	19.599	14.902	15.083	23.11	25.041	18.587	0.0269	0.822	0.992	0.231	0.199	0.521	0.177	0.203	0.808
LOC657935	4-coumarate--CoA ligase 1	31.836	33.178	29.832	29.71	32.036	40.586	40.916	25.407	18.124	16.405	17.68	11.715	19.212	14.958	11.805	17.844	0.0269	0.95	0.992	0.344	0.0706	0.0437	0.315	0.372	0.0351
LOC662926	T-complex-associated testis-expressed protein 1	120.424	105.094	51.478	73.196	64.828	94.268	74.022	80.072	51.344	73.583	0.811	53.583	62.663	65.97	35.859	50.604	0.0271	0.917	0.495	0.172	0.878	0.982	0.238	0.219	0.897
Cyp4bn1	cytochrome P450 4bn1	16.705	20.789	24.216	20.242	12.336	18.481	19.074	20.561	27.272	27.471	50.05	36.034	32.425	30.867	50.226	37.852	0.0271	0.923	0.978	0.575	0.0214	0.553	0.181	0.00499	0.897
LOC658129	coiled-coil domain-containing protein 65	375.603	343.4	208.925	292.237	251.004	268.529	258.957	347.049	148.802	233.599	1.572	189.892	227.728	207.4	105.279	155.353	0.0277	0.917	0.532	0.197	0.608	1	0.218	0.232	0.834
LOC103313993	sperm flagellar protein 2	23.839	17.882	20.313	21.367	13.437	19.579	16.705	27.417	8.682	13.553	0.849	10.53	11.353	12.852	6.106	8.021	0.0277	0.917	0.79	0.197	0.176	1	0.152	0.262	0.126
LOC657635	surfeit locus protein 4 homolog	96.635	103.355	98.53	93.377	123.382	120.442	88.164	59.736	96.269	112.187	136.124	102.574	140.991	136.957	123.421	139.931	0.0277	0.203	0.992	0.836	0.0055	0.943	0.0735	0.634	0.0177
LOC664059	putative inorganic phosphate cotransporter isoform X2	123.259	94.147	55.661	93.872	72.74	95.812	87.595	106.599	55.522	90.494	0.913	68.964	82.737	86.747	37.128	48.184	0.0279	0.917	0.511	0.205	0.445	1	0.23	0.23	0.897
LOC656030	titin	317.964	212.527	159.113	278.292	192.36	203.343	210.919	358.435	175.899	222.066	3.485	155.149	160.041	187.177	75.199	102.192	0.0279	0.917	0.539	0.194	0.286	1	0.204	0.236	0.508
LOC107398079	uncharacterized	0.307	7.098	0.325	1.024	0.048	10.028	0.054	6.417	0.161	0.053	0.051	0.049	1.283	0.951	0.013	0.013	0.0279	0.689	0.822	0.804	0.00399	0.482	0.168	0.836	0.00642
LOC662938	zinc finger FYVE domain-containing protein 9	31.789	30.503	35.974	30.238	33.797	33.254	36.029	35.684	30.486	27.236	24.465	26.585	27.944	25.086	26.51	24.462	0.0279	0.917	0.992	0.572	0.0277	0.51	0.113	0.202	0.245
LOC100142190	uncharacterized protein LOC100142190	40.782	47.829	70.474	50.045	68.508	78.98	60.536	36.157	80.439	68.399	93.894	73.915	89.094	82.616	87.265	77.982	0.0279	0.666	0.993	0.209	0.178	0.323	0.12	0.187	0.282
LOC655368	uncharacterized protein LOC655368	6.027	3.889	7.61	0.309	1.009	9.118	3.009	4.972	16.418	16.137	16.049	9.334	23.228	11.713	11.246	23.803	0.0281	0.917	0.992	0.196	0.163	0.375	0.134	0.292	0.124
LOC662561	protein KIAA0100	14.771	14.092	12.115	13.286	14.14	11.656	16.657	12.873	9.945	8.841	8.463	10.794	9.122	9.93	8.807	9.441	0.0282	0.917	0.994	0.477	0.0173	0.105	0.248	0.0755	0.569
LOC103313812	uncharacterized protein LOC103313812	561.669	488.319	231.436	407.118	343.841	374.199	372.063	413.283	261.942	284.272	1.81	202.849	336.583	295.353	147.364	224.129	0.0284	0.917	0.528	0.191	0.843	1	0.234	0.224	0.785
LOC103315087	uncharacterized protein LOC103315087	463.269	342.304	264.146	450.368	295.501	332.627	352.26	542.24	241.199	310.448	4.612	214.029	243.801	309.851	111.6	148.111	0.0284	0.917	0.581	0.22	0.0872	1	0.215	0.249	0.237
LOC656408	LOW QUALITY PROTEIN: heat shock protein 75 kDa, mitochondrial	68.672	65.353	54.723	66.355	56.37	68.244	65.885	74.008	50.605	49.785	28.633	47.508	45.108	49.446	50.604	50.391	0.0284	0.917	0.992	0.203	0.202	0.303	0.172	0.296	0.0895
LOC664244	tubulin polyglutamylase ttll6	168.037	140.246	90.425	138.459	113.589	126.119	110.819	150.501	84.084	122.226	1.048	78.659	107.558	100.895	55.744	69.773	0.0285	0.92	0.508	0.191	0.801	1	0.222	0.224	0.897
LOC103313345	uncharacterized protein LOC103313345	372.417	372.059	228.844	330.886	262.343	384.538	257.759	321.25	189.601	238.987	1.688	176.29	240.864	283.368	126.914	161.681	0.0285	0.917	0.531	0.204	0.62	1	0.238	0.245	0.381
LOC659200	ran-binding protein 3 isoform X2	97.655	88.671	92.218	100.104	95.295	98.312	80.358	91.7	65.976	63.478	35.474	82.123	62.75	80.131	62.256	60.287	0.0287	0.978	0.813	0.0725	0.559	0.737	0.0912	0.213	0.355
LOC103312656	nucleosome assembly protein 1-like 1	874.912	880.218	776.134	818.074	767.51	765.907	804.494	1006.14	723.327	772.218	562.222	801.461	706.669	665.753	607.644	572.232	0.0287	0.917	0.833	0.291	0.13	1	0.023	0.323	0.139
LOC664358	uncharacterized protein LOC664358	133.77	96.841	75.728	121.089	92.03	111.802	108.098	122.485	63.839	84.988	2.652	51.112	74.732	74.075	33.286	36.445	0.0288	0.917	0.667	0.221	0.103	1	0.238	0.248	0.0735
LOC103313312	uncharacterized protein LOC103313312	591.368	769.616	651.327	646.776	757.178	864.228	537.983	594.393	430.1	418.267	2.577	338.131	478.349	393.349	141.974	247.822	0.0293	0.917	0.616	0.232	0.0299	0.809	0.254	0.239	0.113
LOC103312587	glucosamine-6-phosphate isomerase isoform X1	36.228	39.192	45.756	25.858	45.121	40.605	29.979	22.101	53.492	46.722	57.644	54.394	56.714	46.243	70.597	49.64	0.0293	0.917	0.992	0.248	0.132	1	0.0618	0.213	0.347
LOC658005	PRKCA-binding protein isoform X1	49.423	45.612	35.966	49.425	35.439	53.764	39.52	43.093	23.905	32.326	22.161	32.21	29.222	30.613	19.386	29.673	0.0293	0.917	0.992	0.316	0.066	0.256	0.193	0.301	0.324
LOC661364	ethanolamine-phosphate cytidylyltransferase	182.072	165.002	117.95	152.998	89.956	138.18	120.776	179.072	91.001	141.571	1.12	106.822	124.518	129.853	55.117	69.272	0.0296	0.917	0.497	0.192	0.595	1	0.223	0.25	0.633
LOC103312826	uncharacterized protein LOC103312826	952.075	877.643	533.545	851.634	638.697	769.59	664.089	813.475	521.6	656.361	2.662	476.416	647.895	701.857	316.882	481.794	0.0297	0.917	0.498	0.204	0.816	1	0.228	0.239	0.897
LOC107398656	odorant receptor 67c-like isoform X1	0.013	0.108	0.013	0.013	0.013	0.013	0.013	0.013	0.013	0.013	0.013	0.013	0.013	0.013	0.013	0.013	0.0298	0.566	NaN	0.233	NaN	0.263	NaN	NaN	0.244
LOC103314215	uncharacterized protein LOC103314215	1052.89	954.405	669.785	691.103	699.287	865.065	728.621	853.868	548.577	774.788	2.794	593.906	711.675	670.156	397.386	445.872	0.0299	0.923	0.497	0.209	0.784	1	0.239	0.229	0.897
LOC103314262	uncharacterized protein LOC103314262	1236.36	1404.63	1302.48	1170.75	1362.69	1521.09	994.692	1046.95	1027.01	1087.86	3.523	930.276	1029.5	977.324	371.408	607.452	0.0299	0.917	0.528	0.209	0.312	1	0.248	0.232	0.78
LOC661146	acyl-CoA:lysophosphatidylglycerol acyltransferase 1	92.437	113.512	92.263	75.665	115.251	102.001	104.376	65.496	108.329	105.973	134.518	108.342	110.948	111.361	116.16	113.408	0.0299	0.575	0.992	0.257	0.114	1	0.0785	0.533	0.136
LOC655391	MORN repeat-containing protein 3	179.158	132.243	90.762	103.57	96.274	121.482	143.223	165.842	101.188	172.831	1.113	171.659	151.822	150.839	83.672	90.827	0.0301	0.917	0.413	0.196	0.869	1	0.21	0.23	0.897
LOC103314191	uncharacterized protein LOC103314191 isoform X1	358.684	279.55	160.358	297.539	208.931	262.905	229.187	357.897	159.743	207.672	3.906	157.205	195.587	208.114	82.172	119.217	0.0301	0.917	0.594	0.209	0.268	1	0.229	0.257	0.36
LOC659448	coiled-coil domain-containing protein 96	600.91	559.753	318.167	493.435	412.386	395.185	408.082	569.926	365.173	436.001	2.109	372.616	430.796	446.395	236.152	338.237	0.0303	0.917	0.482	0.198	0.885	1	0.225	0.235	0.9
LOC103313282	uncharacterized protein LOC103313282	246.891	234.396	99.219	231.142	211.916	256.639	145.433	236.529	133.086	186.583	1.38	133.144	185.497	191.265	84.556	134.16	0.0303	0.917	0.518	0.22	0.562	1	0.24	0.257	0.897
LOC664256	uncharacterized protein LOC664256	315.783	260.885	202.762	245.534	239.908	269.931	216.031	338.655	188.563	253.886	1.591	168.26	209.302	219.206	83.624	131.097	0.0303	0.917	0.528	0.221	0.186	1	0.242	0.243	0.613
LOC103312802	serine/arginine repetitive matrix protein 4	5078.78	4197.44	2798.04	4240.37	3071.04	3906.55	3436.75	4551.63	2170.17	2962.83	23.619	1989.6	2406.65	2595.38	1072.74	1251.99	0.0303	0.917	0.616	0.227	0.0371	0.699	0.25	0.261	0.0319
LOC656546	uncharacterized protein LOC656546	0.039	0.013	0.119	0.037	0.036	0.044	0.013	0.013	0.591	3.269	0.547	0.13	0.749	0.566	0.211	1.974	0.0303	0.917	0.992	0.251	0.12	0.158	0.253	0.663	0.00766
LOC103313008	uncharacterized protein LOC103313008 isoform X1	135.337	163.148	143.023	115.734	184.364	142.145	83.57	109.857	105.572	103.741	1.194	85.846	97.336	86.212	24.352	73.745	0.0304	0.917	0.593	0.232	0.0278	1	0.274	0.235	0.751
LOC655432	purine nucleoside phosphorylase isoform X1	83.578	103.751	116.984	136.829	110.683	99.213	132.596	110.728	59.686	84.094	72.964	61.027	53.726	66.432	82.922	68.553	0.0304	0.917	0.992	0.37	0.0496	0.463	0.145	0.198	0.209
LOC107397963		0.013	0.013	0.013	0.013	0.013	0.013	0.013	0.013	0.013	0.013	0.013	0.013	0.013	0.013	0.131	0.013	0.0308	NaN	0.467	NaN	0.206	NaN	0.226	0.236	NaN
LOC103314599	chromosome partition protein Smc	1223.72	1184.56	632.61	939.563	817.715	1042.62	846.345	1169.92	702.359	896.113	3.056	726.545	956.047	948.871	465.797	693.073	0.0308	0.917	0.483	0.209	0.865	1	0.231	0.24	0.897
LOC107399212		157.723	168.471	90.696	137.955	124.997	156.659	108.505	160.054	95.978	106.696	1.107	95.915	106.584	147.499	55.349	87.676	0.031	0.917	0.504	0.204	0.732	1	0.237	0.256	0.897
LOC103314854	uncharacterized protein LOC103314854 isoform X1	225.562	193.733	83.45	217.22	124.741	124.697	145.74	219.588	94.085	141.19	1.22	99.875	125.255	157.889	42.128	89.066	0.031	0.917	0.535	0.217	0.208	1	0.223	0.261	0.819
LOC103312993	uncharacterized protein LOC103312993 isoform X2	311.847	268.536	147.376	216.96	206.495	246.606	231.652	267.881	196.01	205.575	1.503	205.318	235.382	232.704	133.259	176.524	0.0311	0.917	0.467	0.203	0.915	1	0.225	0.231	0.945
LOC663826	cilia- and flagella-associated protein 58	111.507	88.159	55.725	99.939	62.055	88.477	81.474	120.217	58.036	72.321	12.533	55.382	68.777	67.955	27.747	45.965	0.0311	0.917	0.595	0.173	0.261	1	0.0905	0.27	0.429
LOC659777	phosphoserine phosphatase	31.805	36.864	40.154	70.113	37.51	45.09	46.106	35.612	58.249	37.646	76.296	51.599	61.726	56.105	69.341	64.823	0.0315	0.917	0.331	0.2	0.185	0.0426	0.518	0.0701	0.477
LOC655171	uncharacterized protein LOC655171	34.433	33.002	42.233	39.054	41.998	34.463	30.284	24.29	41.99	42.968	51.703	31.675	39.496	47.76	39.908	44.837	0.0315	0.536	0.991	0.646	0.0238	0.894	0.0668	0.226	0.246
LOC103312481	uncharacterized protein LOC103312481	332.392	350.479	253.204	355.822	279.583	314.121	280.983	320.638	244.761	333.998	1.769	270.952	315.386	382.825	158.442	189.224	0.0317	0.982	0.467	0.216	0.67	1	0.228	0.248	0.897
LOC103315026	glutamate dehydrogenase, mitochondrial	132.11	113.452	82.309	123.176	87.968	90.7	92.756	129.179	72.093	102.218	0.979	74.978	81.796	93.481	45.613	46.326	0.0318	0.917	0.531	0.198	0.595	1	0.225	0.237	0.753
LOC658994	probable G-protein coupled receptor B0563.6	3.642	3.198	6.997	0.826	1.363	3.586	5.79	7.489	0.726	0.043	0.156	0.113	1.859	0.477	0.047	0.124	0.0318	0.917	0.992	0.246	0.138	0.537	0.109	0.24	0.196
LOC100142208	prismalin-14	0.013	1.614	0.013	0.089	0.073	0.402	0.013	0.074	0.013	0.013	2.805	0.013	0.013	0.013	2.028	0.013	0.0319	0.917	0.00293	0.0627	0.405	0.257	0.188	0.0364	0.598
LOC663706	uncharacterized protein LOC663706	148.86	93.572	130.588	112.048	171.798	134.385	130.067	85.638	224.394	241.468	185.125	132.896	226.616	284.245	199.191	217.258	0.0319	0.917	0.992	0.695	0.00153	0.149	0.456	0.839	0.0077
LOC664363	uncharacterized protein LOC664363 isoform X2	103.24	103.113	125.333	143.102	120.109	140.183	100.022	100.291	161.451	197.83	170.442	119.167	197.677	174.931	214.286	164.805	0.032	0.917	0.541	0.716	0.00209	0.0519	0.368	0.306	0.0574
LOC657754	brachyurin	41.644	27.379	31.869	5.912	59.468	35.629	12.8	13.339	147.622	99.146	115.964	82.994	112.828	141.04	93.502	118.363	0.032	0.917	0.992	0.568	0.000218	0.000162	0.417	0.00388	0.455
LOC659166	RIB43A-like with coiled-coils protein 2	612.693	533.087	318.547	524.215	378.512	455.407	425.02	613.068	277.998	362.873	6.939	303.155	310.934	306.779	128.757	196.74	0.0321	0.917	0.625	0.223	0.108	1	0.229	0.269	0.194
LOC657089	serine protease HTRA2, mitochondrial	50.284	50.284	50.181	33.645	52.288	46.045	49.159	38.603	34.765	30.425	36.71	27.146	35.925	33.699	36.291	35.132	0.0323	0.917	0.992	0.233	0.141	0.0262	0.511	0.142	0.535
LOC661518	uncharacterized protein DDB_G0290685	20.076	15.062	21.112	18.349	23.779	20.975	18.113	13.355	31.781	27.18	42.588	35.885	39.319	36.22	44.425	49.635	0.0323	0.946	0.992	0.523	0.0505	0.987	0.00749	0.266	0.195
LOC659226	cathepsin L precursor	325.477	315.869	406.457	357.211	331.671	336.898	368.412	338.815	214.464	224.762	282.551	322.915	204.362	239.917	298.605	215.945	0.0325	0.924	0.992	0.125	0.267	0.363	0.319	0.196	0.231
Chi-2	chitinase 2	0.232	3.988	0.18	0.062	4.127	0.822	0.04	0.201	19.142	10.1	13.904	1.307	12.816	1.121	10.578	2.038	0.0325	0.917	0.992	0.129	0.281	0.521	0.248	0.00493	0.897
LOC658892	integrator complex subunit 5	88.826	71.755	59.317	63.35	69.241	70.12	67.781	76.926	59.991	57.73	44.96	50.435	61.976	56.949	45.826	51.722	0.0325	0.917	0.992	0.172	0.229	0.906	0.0912	0.184	0.266
LOC100141616	centrobin isoform X1	117.296	85.443	53.288	86.112	88.4	127.823	98.403	78.172	39.928	51.652	23.341	45.501	53.887	47.552	37.997	30.932	0.0325	0.917	0.992	0.491	0.0101	0.129	0.381	0.343	0.0339
LOC100141563	collagenase isoform X2	0.83	0.156	0.259	1.025	1.168	0.573	0.013	0.142	2.834	1.955	17.497	6.847	10.371	19.414	5.527	10.403	0.0325	0.917	0.992	0.832	0.00184	1	0.00659	0.104	0.418
LOC103312881	uncharacterized protein LOC103312881 isoform X2	148.296	166.354	95.869	129.516	105.317	125.53	128.114	156.297	90.078	131.936	1.124	109.805	116.576	116.617	57.441	91.922	0.0327	0.925	0.483	0.204	0.812	1	0.222	0.261	0.897
LOC659388	zinc finger protein 560	72.965	64.169	47.734	63.551	40.666	61.679	50.125	63.422	37.16	55.912	0.709	48.62	53.165	55.335	37.36	49.828	0.0329	0.918	0.468	0.189	0.95	1	0.197	0.243	0.983
LOC107398303		1.628	1.602	2.301	0.166	2.785	2.343	2.107	1.64	3.055	2.338	4.175	2.646	1.989	3.163	4.11	3.428	0.0329	0.828	0.992	0.224	0.529	1	0.133	0.279	0.276
LOC660308	UTP--glucose-1-phosphate uridylyltransferase isoform X1	133.795	134.01	129.628	152.501	137.657	138.722	141.325	123.346	168.504	166.616	177.99	195.795	188.78	169.433	177.448	178.443	0.0329	0.975	0.992	0.263	0.118	0.437	0.119	0.277	0.124
LOC103313631	mucin-5AC-like	206.105	170.467	84.377	164.071	123.399	140.08	132.964	209.261	76.923	106.122	1.163	101.453	106.43	118.191	57.85	88.681	0.033	0.917	0.564	0.209	0.714	1	0.22	0.261	0.776
LOC661195	succinate dehydrogenase cytochrome b560 subunit, mitochondrial	78.858	59.911	52.395	52.082	36.401	64.943	52.755	54.449	50.911	58.801	0.696	54.216	60.635	72.13	31.813	46.377	0.0331	0.918	0.42	0.174	0.898	1	0.222	0.219	0.984
LOC107398592	ncRNA	6.441	11.412	2.024	1.802	12.681	15.911	11.381	6.572	0.383	0.052	0.484	0.811	3.45	0.043	0.953	0.173	0.0331	0.917	0.992	0.664	0.0153	0.00123	0.85	0.684	0.065
LOC657266	tubulin glycylase 3A-like isoform X2	191.86	161.668	82.056	156.235	113.321	126.655	134.516	183.215	100.117	135.132	3.185	87.333	109.203	117.496	43.656	66.826	0.0332	0.917	0.594	0.23	0.0855	1	0.252	0.281	0.084
LOC656672	uncharacterized protein LOC656672	931.239	989.601	986.921	941.047	1115.48	1044.48	1014.79	687.046	543.748	707.872	692.93	669.797	666.705	766.4	749.178	829.195	0.0333	0.917	0.971	0.174	0.257	0.0406	0.603	0.235	0.139
LOC660722	eukaryotic translation initiation factor 4H	165.412	129.713	164.552	191.58	104.027	124.809	146.982	196.869	106.286	138.056	54.784	132.44	135.33	120.45	92.568	93.9	0.0336	0.917	0.651	0.106	0.45	1	0.0292	0.24	0.325
LOC103312701	uncharacterized protein LOC103312701	177.132	139.802	105.91	141.403	112.741	130.55	131.341	167.624	93.486	127.374	26.563	98.21	102.287	120.179	63.384	71.245	0.0339	0.917	0.654	0.148	0.406	1	0.186	0.241	0.505
LOC655677	spidroin-1 isoform X1	710.557	577.7	725.316	633.686	483.532	809.38	611.239	898.27	581.634	647.423	57.002	488.675	343.222	476.459	180.534	216.477	0.0339	0.917	0.719	0.367	0.00337	1	0.191	0.268	0.244
LOC661951	uncharacterized protein LOC661951 isoform X2	136.24	128.683	88.504	143.767	93.354	96.804	118.372	167.544	87.26	113.592	25.231	95.176	94.565	101.48	52.538	58.893	0.034	0.917	0.543	0.228	0.13	1	0.103	0.311	0.229
LOC664324	dynein heavy chain 1, axonemal	12.16	10.431	8.796	12.142	10.389	11.176	10.595	16.567	6.066	9.464	0.319	6.215	7.626	7.757	3.258	5.633	0.034	0.925	0.642	0.233	0.16	1	0.196	0.267	0.395
LOC659189	putative inorganic phosphate cotransporter isoform X1	1.011	0.816	0.207	0.826	5.251	5.978	1.637	0.239	12.14	13.197	11.752	8.993	18.647	10.557	10.947	9.959	0.034	0.917	0.992	0.435	0.0224	0.463	0.204	0.0943	0.38
LOC661075	kelch-like protein 10 isoform X1	166.294	129.443	84.627	107.174	99.486	122.638	116.538	148.486	114.295	144.367	1.135	103.986	122.182	132.306	71.325	91.488	0.0343	0.917	0.467	0.209	0.885	1	0.241	0.247	0.897
LOC103312180	uncharacterized protein LOC103312180 isoform X1	220.77	224.93	131.623	204.051	182.878	189.717	173.54	183.385	111.222	206.838	1.377	125.304	186.526	182.466	81.414	122.244	0.0343	0.933	0.504	0.221	0.74	1	0.255	0.249	0.897
LOC103314859	uncharacterized protein LOC103314859	484.264	415.751	232.794	341.274	289.225	341.838	303.596	428.817	187.271	216.196	51.343	213.797	249.644	266.421	127.211	196.018	0.0343	0.917	0.813	0.103	0.606	0.841	0.184	0.237	0.56
LOC663196	60S ribosomal protein L7	1306	1337.86	1500.12	1232.82	1300.12	1479.21	1311.69	950.433	1561.33	1643.08	2196.46	1474.1	1701.84	1636.52	1937.74	1914.49	0.0347	0.917	0.992	0.367	0.102	1	0.0667	0.296	0.196
LOC655234	heat shock protein TC005094	213.492	184.94	120.93	171.34	153.149	174.16	161.682	215.364	150.255	171.701	43.706	137.438	145.321	150.968	81.155	95.886	0.0348	0.917	0.552	0.197	0.215	1	0.173	0.216	0.654
LOC656504	EF-hand calcium-binding domain-containing protein 2 isoform X1	232.02	176.83	165.262	162.66	158.076	177.704	156.04	186.748	96.285	145.211	4.025	84.192	100.076	126.719	62.929	88.97	0.0348	0.964	0.655	0.217	0.318	0.849	0.247	0.24	0.577
LOC103314618	chymase	164.895	287.628	283.746	179.224	202.471	210.206	122.323	154.559	103.447	97.435	1.377	107.393	91.833	70.846	17.968	52.828	0.0349	0.596	0.833	0.214	0.171	0.265	0.274	0.264	0.118
LOC100142519	uncharacterized protein LOC100142519	31.121	20.725	15.274	30.729	19.544	23.418	18.621	38.787	20.678	24.447	0.408	12.453	19.919	17.049	9.825	9.336	0.0353	0.917	0.577	0.174	0.711	1	0.206	0.164	0.897
LOC661506	EF-hand domain-containing protein 1-like	110.641	96.65	60.2	97.479	64.994	80.992	78.816	98.793	56.183	84.252	2.343	51.197	72.068	64.431	30.755	41.55	0.0353	0.917	0.591	0.209	0.369	1	0.247	0.263	0.431
LOC103313090	uncharacterized protein LOC103313090	110.889	90.206	74.187	133.253	79.407	80.494	95.413	110.477	46.167	75.31	0.952	42.855	60.539	73.613	26.363	48.45	0.0353	0.919	0.62	0.225	0.287	1	0.222	0.25	0.683
LOC100142377	myosin-IB	14.861	11.107	11.688	10.118	14.102	17.207	13.59	9.046	29.163	21.19	17.272	22.278	19.956	27.545	21.986	26.594	0.0353	0.917	0.992	0.348	0.082	0.356	0.207	0.738	0.00418
LOC663294	fumarylacetoacetase	117.089	127.962	132.078	142.584	147.57	159.579	148.934	123.285	93.72	86.622	126.677	88.268	79.305	87.827	106.633	101.475	0.0356	0.917	0.992	0.253	0.156	0.107	0.53	0.0787	0.388
LOC660355	protein disulfide-isomerase A3	118.652	131.055	148.756	109.367	124.04	119.291	123.057	81.417	142.763	139.029	198.254	147.675	131.075	151.938	145.059	164.266	0.0358	0.82	0.992	0.209	0.241	1	0.0229	0.662	0.0192
LOC107398275		0.725	0.05	0.013	0.045	0.048	2.695	0.677	0.158	2.282	0.83	0.013	0.158	2.362	0.137	0.155	3.202	0.0359	0.917	0.262	0.182	0.444	0.456	0.241	0.0324	0.661
LOC660731	neurofilament heavy polypeptide	3398.87	2628.05	2024.2	3103.06	2179.03	2668.28	2439.7	3527.33	1705.23	2336.76	19.709	1562.56	1754.65	1929.71	772.415	909.273	0.0361	0.917	0.616	0.239	0.0617	1	0.254	0.271	0.131
LOC656138	zinc finger Ran-binding domain-containing protein 2	134.02	117.476	108.172	131.683	133.305	146.766	125.71	164.073	72.551	90.058	51.305	117.656	77.847	93.123	76.621	44.11	0.0362	0.946	0.944	0.459	0.0706	0.906	0.0607	0.552	0.0179
LOC663768	nucleoporin GLE1	44.252	40.684	40.298	43.591	35.191	41.306	48.227	41.402	32.898	29.932	25.55	32.139	26.251	33.067	27.857	27.655	0.0363	0.945	0.992	0.0741	0.314	0.881	0.00961	0.193	0.305
LOC103314214	serine-rich adhesin for platelets isoform X1	140.837	117.597	73.756	124.052	104.572	112.243	96.468	134.172	77.294	87.344	40.043	68.019	83.428	80.518	51.426	63.077	0.0363	0.917	0.992	0.0937	0.407	1	0.115	0.274	0.243
LOC658807	electron transfer flavoprotein subunit beta	240.083	230.552	235.87	213.693	240.136	263.388	206.216	185.967	300.351	278.317	354.063	258.315	303.128	278.879	335.556	296.648	0.0364	0.917	0.992	0.43	0.07	1	0.0226	0.052	0.685
Pmp1-b	peritrophic matrix protein 1-b	1.583	0.919	0.088	1.276	0.5	1.822	1.151	0.773	30.093	19.966	48.195	23.739	58.365	35.058	38.737	31.483	0.0366	0.97	0.992	0.173	0.249	0.535	0.0881	0.123	0.487
LOC664197	protein cueball	57.329	51.371	48.152	34.82	80.153	69.204	50.016	48.644	33.219	31.388	57.864	37.119	37.824	36.602	54.141	39.731	0.0368	0.917	0.573	0.356	0.185	0.000475	0.85	0.368	0.192
LOC663717	protein regulator of cytokinesis 1 isoform X1	5.918	7.53	9.715	1.674	19.087	1.626	11.571	1.316	40.376	33.621	41.889	50.14	32.385	31.688	45.467	34.041	0.0368	0.917	0.992	0.187	0.21	0.287	0.184	0.00973	0.422
LOC659616	40S ribosomal protein S28	1214.85	1297.74	1236.68	1123.56	1432	1284.3	1211.57	910.876	1739.08	1758.43	2366.4	1603.04	1705.28	1676.03	2056.53	2115.76	0.0369	0.917	0.992	0.23	0.169	1	0.0567	0.387	0.0861
LOC659297	protein atonal	0.013	0.013	0.013	0.013	0.013	0.013	0.013	0.013	0.013	0.013	0.013	0.013	0.201	0.013	0.013	0.013	0.037	NaN	0.484	NaN	0.222	0.293	NaN	0.252	NaN
LOC103313625	uncharacterized protein LOC103313625	62.178	63.081	39.7	48.3	40.449	47.332	41.96	44.663	31.696	36.404	0.637	38.247	38.092	43.102	30.162	29.731	0.0373	0.938	0.511	0.181	0.974	1	0.213	0.236	0.897
LOC107398595	ncRNA	2.174	4.041	0.053	4.888	0.704	3.92	0.227	0.579	3.373	3.987	6.739	0.055	3.52	3.988	0.767	3.375	0.0375	0.917	0.0895	0.00503	0.843	1	0.291	0.389	0.0655
LOC664146	glutaredoxin-C3	389.555	301.529	186.837	286.385	239.951	247.572	299.872	221.292	217.612	356.198	1.741	263.862	296.456	316.377	130.998	202.76	0.0375	0.917	0.473	0.22	0.798	1	0.265	0.239	0.93
LOC658268	fatty acid-binding protein, liver	1693.49	1273.36	1686.01	1631.9	1952.92	1562.12	1085.09	866.681	2300.71	2454.81	2054.93	1533.4	2483	2488.28	2351.55	2644.58	0.0375	0.917	0.829	0.832	0.00452	1	0.00941	0.586	0.0487
LOC100142277	choline transporter-like protein 3	131.801	125.985	92.753	152.785	111.124	103.373	107.834	123.849	42.136	44.777	0.748	5.681	45.809	69.568	0.711	11.117	0.0375	0.929	0.971	0.274	0.12	0.258	0.351	0.161	0.597
LOC663252	ruvB-like 2 isoform X2	71.498	59.672	63.43	68.222	49.887	49.631	67.931	87.73	73.749	63.441	58.606	82.004	69.898	63.502	62.906	50.334	0.0376	0.438	0.484	0.403	0.19	0.21	0.273	0.779	0.00435
LOC103313907	uncharacterized protein LOC103313907 isoform X1	141.425	126.713	69.227	143.524	107.225	108.691	117.126	131.966	78.47	92.138	47.236	74.859	94.416	85.378	53.394	60.355	0.0376	0.917	0.992	0.105	0.369	0.867	0.204	0.203	0.403
LOC103315112	luciferin 4-monooxygenase-like isoform X1	44.592	45.55	26.766	46.055	35.667	37.557	42.004	50.595	26.773	40.891	0.564	23.962	36.383	20.363	16.526	21.874	0.0377	0.919	0.573	0.175	0.84	1	0.197	0.204	0.897
LOC661055	uncharacterized protein LOC661055 isoform X1	352.102	293.361	234.65	343.778	251.423	276.311	290.966	416.004	212.26	300.592	157.755	247.075	252.167	229.321	176.461	212.792	0.0377	0.917	0.925	0.0928	0.344	1	0.0192	0.367	0.253
LOC103315019	cuticle protein CP14.6	32.299	23.75	4.93	3.243	33.361	24.874	18.76	32.508	0.955	1.117	0.226	0.254	0.911	0.222	0.042	1.184	0.0377	0.917	0.992	0.745	0.00789	0.139	0.338	0.103	0.454
LOC662836	NCK-interacting protein with SH3 domain	54.691	48.986	33.5	46.076	41.768	42.51	41.402	59.297	30.997	44.22	10.366	44.473	40.187	42.659	24.728	25.528	0.0378	0.917	0.459	0.191	0.318	1	0.0434	0.286	0.498
LOC658217	protein phosphatase 1 regulatory subunit 42 isoform X2	287.292	253.411	162.26	237	163.409	203.214	211.518	261.129	137.157	194.548	1.48	146.457	190.675	162.908	93.996	145.171	0.0379	0.917	0.542	0.214	0.844	1	0.227	0.264	0.862
LOC107397555	cytochrome P450 4c3-like	29.521	31.193	24.419	33.719	29.813	36.5	30.405	25.523	51.602	36.059	57.405	41.267	47.67	39.171	46.942	53.208	0.0379	0.917	0.992	0.349	0.0637	0.713	0.083	0.0421	0.758
LOC660054	testis-specific serine/threonine-protein kinase 3	757.526	642.862	516.389	659.826	503.065	650.605	594.152	681.688	356.064	496.39	8.964	340.365	412.586	446.005	169.744	220.83	0.0383	0.927	0.68	0.258	0.0179	0.934	0.27	0.283	0.0353
LOC659334	sialin	122.504	103.344	68.943	114.187	74.331	88.285	75.687	116.144	78.947	108.65	0.995	82.74	100.338	91.538	45.133	75.796	0.0387	0.917	0.483	0.2	0.878	1	0.247	0.263	0.938
LOC657435	salivary glue protein Sgs-4 isoform X1	1208.35	939.836	719.067	1082.33	784.996	864.293	919.551	1223.25	645.803	938.282	10.463	568.512	678.172	757.285	310.268	438.04	0.0387	0.917	0.591	0.233	0.202	1	0.248	0.272	0.295
LOC658555	phospholipase A1	39.322	37.86	44.38	6.073	51.345	55.233	29.281	21.275	147.638	100.909	139.555	144.021	188.227	125.685	166.109	155.66	0.0387	0.917	0.992	0.554	5.32e-06	0.00251	0.326	0.000194	0.518
LOC100141523	cytochrome c oxidase subunit 6C	664.978	652.958	414.935	630.8	422.796	632.718	457.429	563.428	407.91	460.003	2.432	431.53	491.496	561.959	303.884	380.693	0.0391	0.917	0.519	0.226	0.884	1	0.248	0.268	0.897
LOC657284	mitochondrial Rho GTPase isoform X2	83.385	67.535	60.98	47.639	56.046	73.533	68.007	78.874	40.434	52.337	24.541	46.245	43.011	48.575	26.31	32.774	0.0392	0.917	0.89	0.494	0.0272	0.589	0.225	0.0988	0.685
LOC662039	enoyl-CoA delta isomerase 2, mitochondrial	44.338	45.487	45.808	45.659	47.645	69.555	34.645	48.536	72.997	71.55	103.532	72.771	64.817	77.843	79.693	79.76	0.0392	0.917	0.992	0.104	0.33	0.338	0.186	0.267	0.126
LOC663993	coiled-coil domain-containing protein 113	105.13	98.091	49.153	87.702	88.741	77.234	66.262	95.341	64.456	80.617	0.908	66.977	85.853	71.228	32.987	59.765	0.0402	0.917	0.523	0.214	0.806	1	0.254	0.255	0.927
LOC663399	fructose-1,6-bisphosphatase isozyme 2-like isoform X1	212.439	184.143	87.197	151.828	141.801	159.62	145.71	182.022	104.085	140.743	1.298	111.373	115.668	136.47	70.797	111.286	0.0402	0.917	0.546	0.235	0.721	1	0.267	0.27	0.897
LOC661424	atrophin-1 isoform X1	247.283	185.869	196.224	253.527	170.607	167.385	179.058	292.954	147.898	195.759	91.151	150.86	147.997	157.562	90.698	132.213	0.0402	0.917	0.992	0.411	0.0667	1	0.0238	0.306	0.279
LOC660632	polyadenylate-binding protein 4-like	180.095	143.551	123.558	182.303	118.778	126.627	151.549	190.838	95.929	121.78	22.146	102.198	98.583	105.287	52.953	63.837	0.0405	0.917	0.875	0.231	0.171	1	0.152	0.303	0.148
LOC103315094	39S ribosomal protein L54, mitochondrial	237.802	241.642	192.706	189.155	277.405	213.451	198.49	208.046	145.748	127.063	131.803	110.877	142.353	133.733	119.609	182.636	0.0405	0.917	0.992	0.42	0.0501	0.106	0.475	0.107	0.414
Idgf4		174.662	204.334	213.211	218.001	220.619	245.45	228.663	246.895	163.701	150.2	192.103	171.663	131.434	180.922	191.941	140.106	0.0405	0.917	0.992	0.646	0.0915	0.142	0.413	0.272	0.186
LOC103314831	uncharacterized protein LOC103314831	22.481	23.133	20.891	20.767	22.39	17.488	20.519	20.294	12.1	12.314	11.498	11.762	14.316	12.65	13.311	14.495	0.0405	0.925	1	0.114	0.462	0.118	0.332	0.246	0.198
LOC659651	YTH domain-containing family protein 3 isoform X2	189.683	180.311	172.441	184.798	143.056	167.806	174.918	236.687	122.821	154.273	88.433	151.668	127.997	134.414	102.197	109.494	0.0407	0.917	0.992	0.22	0.206	1	0.0424	0.371	0.181
LOC658116	thioredoxin reductase 1, mitochondrial	142.188	127.827	71.581	107.76	98.982	90.051	101.571	137.07	92.833	123.837	1.112	106.045	126.206	136.03	69.917	88.754	0.0408	0.917	0.473	0.223	0.897	1	0.248	0.262	0.898
LOC103313666	uncharacterized protein LOC103313666	0.287	0.805	1.748	2.472	0.251	0.926	1.45	0.795	28.389	27.333	32.272	29.215	36.748	36.069	28.238	40.127	0.0408	0.986	0.997	0.361	0.0998	0.092	0.515	0.203	0.283
LOC107398760	LOW QUALITY PROTEIN: prolyl 4-hydroxylase subunit alpha-1-like	127.848	124.337	64.294	105.888	104.708	78.162	97.303	118.456	72.472	92.874	1.029	68.533	93.371	101.674	48.755	69.471	0.0409	0.917	0.541	0.231	0.812	1	0.253	0.26	0.897
LOC103313337	uncharacterized protein LOC103313337	218.71	202.576	207.108	248.453	216.992	244.695	222.107	180.756	164.996	162.157	204.349	142.086	183.766	160.653	187.938	192.208	0.0417	0.917	0.791	0.173	0.329	0.012	0.504	0.647	0.115
LOC662246	synaptic vesicle glycoprotein 2B isoform X3	18.24	21.403	16.588	26.618	20.312	42.474	14.71	14.225	35.313	25.201	42.196	21.769	31.725	33.218	35.822	25.425	0.0417	0.917	0.836	0.638	0.0253	0.0218	0.426	0.045	0.637
LOC103313413	uncharacterized protein LOC103313413	1056.14	1134.98	1302.81	976.949	1172.15	1351.87	821.386	939.839	677.752	880.946	3.522	739.608	672.511	752.768	261.059	504.69	0.042	0.917	0.62	0.246	0.123	1	0.268	0.273	0.322
LOC661008	UDP-glucuronosyltransferase 2A2-like	3.05	0.234	0.237	0.013	0.518	0.037	0.461	0.558	0.084	0.013	0.013	0.03	0.128	0.044	0.013	0.013	0.042	0.917	0.992	0.103	0.401	0.534	0.128	0.221	0.591
LOC661713	histone H2B	410.962	343.251	229.752	294.401	276.32	310.346	250.022	326.492	230.72	292.612	1.848	185.673	294.045	277.592	137.67	210.596	0.0421	0.917	0.54	0.235	0.794	1	0.274	0.259	0.897
LOC657070	phosphoglycerate mutase 2	571.15	533.724	302.433	362.478	394.869	485.09	441.31	541.626	295.161	414.13	2.224	339.574	464.922	451.461	236.246	302.092	0.0422	0.917	0.528	0.244	0.854	1	0.267	0.261	0.897
LOC664456	dynein light chain 1, axonemal	233.816	256.535	136.814	207.869	120.818	213.191	151.153	172.139	123.34	131.221	1.342	110.05	189.262	144.656	68.341	113.549	0.0424	0.917	0.558	0.217	0.795	1	0.267	0.27	0.784
LOC107398524	uncharacterized protein LOC107398524	354.094	294.46	179.866	253.048	187.634	306.095	216.493	265.215	193.095	211.455	1.677	188.575	205.171	222.305	109.804	141.918	0.0424	0.917	0.56	0.233	0.64	1	0.27	0.27	0.897
LOC661168	superoxide dismutase	172.591	186.259	234.212	230.731	156.475	177.634	203.829	188.715	243.12	273.395	272.075	314.108	245.287	275.097	267.325	254.15	0.0424	0.917	0.992	0.215	0.266	0.0753	0.719	0.279	0.197
LOC662848	facilitated trehalose transporter Tret1 isoform X1	21.025	22.062	26.037	23.144	21.519	21.198	29.976	19.362	8.809	19.425	14.142	18.438	12.397	13.29	9.605	10.156	0.0425	0.937	0.992	0.626	0.0251	0.811	0.013	0.235	0.244
LOC657630	uncharacterized protein LOC657630	95.131	101.774	89.116	95.762	71.455	88.434	84.937	118.898	79.093	81.355	68.339	71.339	72.099	80.6	56.237	59.771	0.0426	0.917	0.899	0.754	0.0636	1	0.0513	0.654	0.0353
LOC103313450	uncharacterized protein LOC103313450 isoform X1	20.475	17.033	9.025	4.003	36.09	10.131	9.282	12.037	257.532	244.348	108.962	126.507	363.942	394.059	117.105	225.34	0.0426	0.981	0.992	0.6	0.00517	0.00407	0.631	0.433	0.0806
LOC103314174	uncharacterized protein LOC103314174	51.309	39.671	60.478	36.407	66.732	33.627	52.319	44.289	115.445	79.206	92.514	74.37	121.237	114.131	108.519	93.356	0.0429	0.917	0.992	0.442	0.0927	0.0808	0.488	0.214	0.429
LOC103312510	uncharacterized protein LOC103312510	22.712	20.882	22.659	23.567	10.835	24.255	18.364	25.597	11.823	17.114	0.429	14.084	17.155	19.703	9.336	11.564	0.043	0.917	0.593	0.225	0.524	1	0.192	0.276	0.897
LOC107398786	uncharacterized protein LOC107398786	0.013	0.013	0.942	0.046	0.013	0.046	0.013	0.013	0.013	0.013	0.013	0.013	0.044	0.013	0.013	0.013	0.043	0.465	0.992	0.0564	0.878	1	0.0504	0.0441	0.897
LOC103313152	uncharacterized protein LOC103313152	224.37	178.123	82.466	175.395	121.008	142.61	136.692	159.952	130.251	188.999	1.357	146.241	177.058	190.483	88.353	121.917	0.0433	0.917	0.485	0.217	0.903	1	0.275	0.273	0.935
LOC100141844	transmembrane protein 136	214.796	201.275	124.651	191.274	156.107	187.036	166.775	188.38	118.734	190.547	1.465	123.609	168.649	213.292	94.694	130.05	0.0433	0.917	0.529	0.246	0.824	1	0.278	0.281	0.897
LOC100142443	solute carrier family 2, facilitated glucose transporter member 1-like	73.285	58.157	45.032	62.123	33.717	54.097	54.107	57.679	23.835	54.403	0.717	31.951	38.547	43.326	16.496	29.151	0.0433	0.917	0.605	0.221	0.529	1	0.229	0.291	0.735
LOC657644	malate dehydrogenase	216.495	180.399	113.253	157.139	156.127	173.752	167.65	221.187	125.383	197.21	1.425	143.75	152.82	194.565	73.726	111.885	0.0438	0.917	0.529	0.251	0.461	1	0.273	0.281	0.897
LOC100142418	leukocyte elastase inhibitor, partial	47.641	43.879	30.191	44.977	38.666	33.989	35.815	52.927	28.266	33.396	0.633	24.915	31.448	30.474	17.819	20.727	0.0438	0.923	0.593	0.221	0.715	1	0.248	0.258	0.782
LOC664049	putative inorganic phosphate cotransporter isoform X2	65.447	46.258	30.207	50.188	33.392	28.958	43.642	43.828	22.944	34.533	0.64	31.571	29.455	39.066	17.685	18.38	0.0438	0.917	0.594	0.191	0.841	1	0.243	0.256	0.824
LOC103313172	hydrocephalus-inducing protein homolog	25.024	19.836	16.747	27.207	15.967	18.586	20.005	22.393	9.275	18.959	0.44	12.612	14.577	16.37	8.83	9.589	0.0438	0.923	0.625	0.209	0.767	1	0.204	0.295	0.225
LOC103312572	cilia- and flagella-associated protein 70	45.744	35.794	22.21	30.694	24.852	37.508	33.425	44.821	22.095	28.288	9.73	11.907	24.601	20.625	12.608	15.068	0.0438	0.917	0.992	0.208	0.241	1	0.193	0.265	0.233
LOC663018	tetratricopeptide repeat protein 19 homolog, mitochondrial	54.88	53.233	48.626	38.391	41.669	66.337	58.217	68.138	50.961	39.387	35.513	45.681	41.134	42.244	46.024	39.625	0.0438	0.761	0.992	0.637	0.0665	0.0934	0.321	0.647	0.0259
LOC658632	dnaJ protein homolog 1	160.446	141.635	62.711	135.192	95.844	141.791	116.297	135.643	88.992	139.072	1.174	108.86	129.278	138.529	74.231	97.239	0.0439	0.917	0.498	0.233	0.897	1	0.265	0.281	0.957
LOC103313196	probable citrate synthase 2, mitochondrial	193.379	165.045	122.523	219.923	119.974	128.385	132.411	219.289	96.45	176.13	1.195	110.269	116.6	132.517	52.02	43.397	0.0439	0.917	0.601	0.196	0.659	1	0.252	0.26	0.718
LOC103313637	uncharacterized protein LOC103313637 isoform X1	67.517	58.774	41.724	74.208	55.419	49.232	53.504	81.253	41.46	56.629	14.881	45.024	47.315	49.146	27.072	34.257	0.0439	0.917	0.719	0.166	0.383	1	0.0859	0.261	0.628
LOC660886	dynein intermediate chain 2, ciliary	122.734	99.731	73.971	90.72	81.309	82.052	86.814	125.469	57.911	80.311	0.96	54.262	79.771	76.606	35.973	44.574	0.0441	0.917	0.598	0.233	0.577	1	0.256	0.256	0.849
LOC103313299	uncharacterized protein LOC103313299	9.059	8.476	12.247	8.387	12.19	13.333	10.61	9.501	14.858	13.627	16.426	8.689	14.282	13.511	14.029	11.616	0.0443	0.917	0.642	0.151	0.658	0.0567	0.43	0.207	0.56
LOC107397892		881.677	752.455	435.75	574.243	625.025	685.002	537.548	566.766	408.223	512.032	2.571	400.019	563.195	550.551	207.784	359.639	0.0446	0.917	0.564	0.233	0.75	1	0.295	0.261	0.897
LOC661094	uncharacterized protein LOC661094	110.875	113.257	107.587	132.112	122.148	119.179	99.358	54.346	126.408	130.186	207.664	131.889	151.676	166.066	236.26	198.982	0.0446	0.917	0.82	0.832	0.0276	1	0.0888	0.248	0.264
LOC660727	TBC1 domain family member 31	31.301	30.23	23.7	28.842	24.459	34.168	25.908	31.275	19.27	20.064	16.762	20.579	24.204	15.11	16.53	17.241	0.0446	0.923	0.992	0.0264	0.355	0.503	0.0785	0.719	0.0064
LOC103314069	lysosomal alpha-mannosidase-like	24.703	10.665	16.565	25.834	32.391	21.336	16.045	13.379	43.05	31.81	44.816	26.667	44.687	48.799	36.074	46.054	0.0446	0.917	0.992	0.393	0.101	0.275	0.235	0.383	0.164
LOC661685	hyaluronidase	5.051	8.041	7.167	8.032	4.713	7.193	6.074	3.785	0.818	2.417	2.61	0.756	0.058	0.761	4.258	4.865	0.0447	0.948	0.829	0.779	0.0425	0.202	0.741	0.0691	0.818
LOC663997	TM2 domain-containing protein almondex	28.589	35.561	28.665	25.29	45.155	33.783	34.601	18.567	45.745	35.071	44.071	31.949	34.089	35.528	47.775	38.877	0.0447	0.704	0.992	0.512	0.0842	0.972	0.117	0.601	0.115
LOC100142127	eIF-2-alpha kinase GCN2	70.081	72.033	64.786	74.569	53.918	57.376	62.533	71.539	60.265	66.343	46.268	76.822	58.515	54.244	43.166	55.448	0.0449	0.917	0.0721	0.146	0.649	1	0.00738	0.521	0.124
LOC107398096	uncharacterized protein LOC107398096	4.728	8.072	6.28	2.555	10.589	13.237	7.852	13.229	0.203	2.69	0.05	0.832	5.105	2.545	0.253	0.818	0.0449	0.917	0.978	0.336	0.216	0.0657	0.407	0.064	0.897
LOC103313054		0.045	0.013	0.013	0.042	0.602	0.013	0.04	0.013	0.013	0.013	0.013	0.013	0.013	0.013	0.013	0.013	0.0449	0.917	NaN	0.832	0.0259	0.0435	0.85	0.197	0.897
LOC662440	radial spoke head protein 9 homolog	97.088	77.456	47.601	79.511	56.983	59.107	59.877	73.942	45.68	78.843	0.865	53.11	70.328	57.966	29.829	40.354	0.0455	0.917	0.528	0.216	0.844	1	0.273	0.267	0.897
LOC656626	beta-1,3-glucosyltransferase isoform X1	15.792	29.06	27.214	18.586	23.622	25.12	21.616	17.081	24.73	33.316	37.373	31.726	28.325	29.865	34.34	31.517	0.0455	0.917	0.992	0.309	0.0943	0.399	0.177	0.295	0.155
LOC654926	another transcription unit protein	53.065	54.843	61.306	61.488	55.559	54.9	56.308	64.737	56.396	45.859	26.26	57.81	41.609	51.643	45.09	37.986	0.046	0.951	0.564	0.0682	0.633	1	0.0941	0.256	0.316
LOC103312784	CRISP/Allergen/PR-1	223.209	185.785	82.802	186.963	134.346	169.15	157.095	186.365	90.655	131.831	1.268	110.541	127.939	129.941	67.256	104.915	0.0464	0.917	0.573	0.226	0.866	1	0.254	0.281	0.897
LOC103313593	uncharacterized protein LOC103313593	55.836	47.724	40.305	53.876	50.519	51.377	59.964	28.067	30.998	32.008	20.496	25.869	31.286	34.842	25.743	35.958	0.0464	0.917	0.992	0.128	0.375	0.85	0.101	0.159	0.448
LOC659532	tubulin polyglutamylase TTLL5 isoform X1	277.716	212.895	171.872	281.176	166.936	216.587	209.08	283.303	161.54	212.091	73.505	176.516	187.411	200.246	106.869	122.667	0.0467	0.917	0.73	0.159	0.365	1	0.106	0.36	0.276
LOC103313914	uncharacterized protein LOC103313914 isoform X1	109.43	94.284	44.138	85.951	59.988	95.802	77.766	119.173	51.82	83.375	2.59	49.387	57.865	59.033	23.57	32.199	0.0469	0.917	0.697	0.273	0.0852	1	0.283	0.35	0.0957
LOC661074	carboxylesterase 1E	25.775	35.686	41.1	35.356	34.641	44.452	34.565	25.814	20.976	19.456	21.572	27.749	27.707	20.022	21.475	22.147	0.0469	0.917	0.992	0.185	0.265	0.0169	0.63	0.407	0.0947
LOC103312666	uncharacterized protein LOC103312666	383.145	376.795	282.719	390.802	281.295	362.892	305.835	364.605	222.729	333.053	1.889	258.752	264.713	273.281	146.526	209.241	0.0473	0.975	0.559	0.23	0.854	1	0.25	0.276	0.897
LOC103312759		2.697	0.953	0.171	0.145	3.519	0.539	0.616	0.153	7.73	6.608	5.868	3.162	5.337	8.805	6.05	5.854	0.0473	0.917	0.925	0.226	0.225	0.744	0.247	0.236	0.308
LOC656531	uncharacterized protein LOC656531	235.831	247.472	128.809	143.044	192.424	155.004	161.195	208.2	138.986	214.982	1.377	165.007	183.433	204.103	65.574	106.96	0.0474	0.923	0.504	0.226	0.762	1	0.296	0.262	0.897
LOC103313616	uncharacterized protein LOC103313616	110.377	103.799	79.258	91.892	57.41	73.784	74.893	113.062	38.574	65.371	0.89	47.186	72.459	65.778	41.325	49.154	0.0475	0.917	0.598	0.209	0.888	1	0.223	0.281	0.616
LOC659657	testis-specific serine/threonine-protein kinase 4 isoform X2	425.677	351.344	236.117	311.427	268.298	349.87	281.623	367.707	221.196	300.558	31.979	209.352	256.509	303.395	123.286	191.96	0.0475	0.917	0.642	0.217	0.404	1	0.293	0.272	0.89
LOC657961	integral membrane protein 2A	480.306	435.433	347.889	435.281	431.529	446.047	450.041	511.923	382.999	417.63	310.201	375.17	389.728	416.89	324.445	332.526	0.0475	0.917	0.886	0.297	0.177	1	0.16	0.273	0.356
LOC103314342	uncharacterized protein LOC103314342 isoform X3	528.53	445.742	256.114	441.18	328.928	366.817	364.212	532.899	295.747	351.407	55.062	270.463	349.128	361.787	163.064	215.827	0.0476	0.917	0.63	0.182	0.495	1	0.21	0.281	0.591
LOC661587	apoptosis-inducing factor 1, mitochondrial isoform X2	185.382	165.804	121.795	152.51	147.031	153.682	150.602	191.135	136.017	134.906	85.418	141.67	131.025	127.877	113.264	92.558	0.0476	0.917	0.757	0.131	0.344	0.761	0.24	0.301	0.218
LOC103313755	uncharacterized protein LOC103313755	1083.94	1215.14	1093.04	842.453	1344.94	1188.02	870.208	1046.99	978.565	1203.4	3.747	908.725	1035.18	1065.7	356.35	711.062	0.0478	0.917	0.551	0.259	0.304	1	0.301	0.268	0.914
LOC103312975	uncharacterized protein LOC103312975	68.346	61.477	37.259	51.237	44.169	55.306	49.901	55.919	47.237	55.853	0.73	46.543	50.735	53.907	31.644	39.671	0.0479	0.923	0.498	0.22	0.938	1	0.267	0.243	0.988
LOC103312185	uncharacterized protein LOC103312185	0.013	0.013	0.013	0.013	0.013	0.013	0.013	0.013	0.013	0.013	0.013	0.013	0.173	0.013	0.013	0.128	0.0479	NaN	0.593	NaN	0.308	0.268	0.228	0.237	0.252
LOC107398091	uncharacterized protein LOC107398091	99.686	85.457	49.698	7.204	51.75	8.825	58.655	45.308	0.394	25.614	0.069	1.791	4.942	3.019	0.476	14.724	0.048	0.917	0.892	0.0958	0.61	0.498	0.177	0.018	0.897
Pmp2-c	peritrophic matrix protein 2-c	17.414	12.005	22.853	3.314	37.697	18.475	9.908	13.252	124.376	63.114	79.23	22.72	76.607	88.951	103.362	67.142	0.0483	0.917	0.992	0.477	0.0142	0.0105	0.478	0.00401	0.679
LOC107398114	uncharacterized protein LOC107398114	0.487	0.358	0.601	0.558	9.183	0.892	0.134	0.16	81.543	34.211	35.092	2.616	78.798	11.224	69.033	79.727	0.0484	0.925	0.992	0.612	0.0302	0.479	0.171	0.044	0.689
LOC100141881	uncharacterized protein LOC100141881	247.772	224.595	120.662	166.597	161.697	206.747	147.173	196.983	158.532	188.331	1.458	120.41	197.4	176.921	86.616	131.393	0.0485	0.917	0.54	0.235	0.864	1	0.312	0.272	0.897
LOC662168	heat shock protein 27	4.956	1.567	0.237	0.293	0.335	0.251	7.244	7.309	1.525	58.948	2.604	63.556	0.275	31.721	6.185	59.379	0.0487	0.917	0.216	0.397	0.0873	0.48	0.137	0.833	0.0296
LOC103313175	uncharacterized protein LOC103313175	321.798	235.595	152.023	243.108	164.428	228.341	194.723	218.619	182.876	264.092	1.67	191.483	244.508	233.629	111.387	117.178	0.0492	0.917	0.535	0.24	0.74	1	0.312	0.277	0.897
LOC103314297	odorant receptor 94a	33.201	26.911	25.45	30.185	17.896	25.874	19.071	33.094	16.913	22.177	0.437	15.51	23.749	20.92	1.635	11.343	0.0494	0.917	0.68	0.151	0.448	1	0.286	0.3	0.835
LOC100142236	solute carrier family 2, facilitated glucose transporter member 1-like isoform X1	45.073	30.228	22.299	43.782	20.888	40.233	41.786	43.702	19.1	32.806	1.542	15.266	25.471	24.792	8.461	12.244	0.0494	0.917	0.78	0.275	0.134	1	0.21	0.319	0.202
LOC657587	DIS3-like exonuclease 2 isoform X2	104.411	107.726	78.951	85.322	92.209	91.245	88.09	102.7	73.749	83.981	54.781	76.425	81.05	77.423	51.124	59.452	0.0494	0.917	0.877	0.202	0.252	1	0.156	0.245	0.383
LOC103313194	uncharacterized protein LOC103313194	333.176	297.645	151.342	262.888	206.929	253.993	213.8	299.385	157.072	215.221	1.683	199.433	253.903	251.488	138.377	198.493	0.0498	0.917	0.544	0.24	0.92	1	0.267	0.281	0.947
LOC655244	ATPase family AAA domain-containing protein 2-like	155.608	136.429	88.685	134.874	80.014	120.49	110.641	156.433	94.797	106.926	15.769	82.824	111.283	116.476	45.542	61.48	0.0503	0.917	0.613	0.157	0.53	1	0.205	0.301	0.547
LOC660662	protein I\\'m not dead yet	214.814	226.281	140.102	237.443	180.699	195.737	162.991	250.626	124.408	177.127	1.46	133.32	158.254	186.403	87.204	101.402	0.0507	0.917	0.593	0.242	0.784	1	0.273	0.279	0.897
LOC663188	sialin-like isoform X1	82.521	75.706	41.342	63.234	64.219	68.035	61.434	89.561	48.065	62.421	2.452	45.57	51.771	59.388	26.036	36.247	0.0514	0.917	0.661	0.283	0.115	1	0.311	0.308	0.531
LOC656047	beta-parvin isoform X2	78.158	76.631	86.294	79.822	89.618	80.13	89.811	61.215	83.015	64.031	93.275	61.341	75.138	66.834	87.379	82.376	0.0515	0.917	0.356	0.144	0.335	0.776	0.101	0.865	0.324
LOC100142263	coiled-coil domain-containing protein 42A	195.87	171.861	111.647	160.069	117.04	163.128	124.569	176.767	115.122	139.339	1.296	135.551	143.949	141.943	84.226	129.658	0.0515	0.917	0.529	0.232	0.921	1	0.259	0.282	0.986
LOC661756	uncharacterized protein LOC661756	842.611	1092.01	1045.76	1148.89	1510.27	836.105	1468.26	794.083	545.022	413.392	716.025	423.419	659.254	453.764	557.169	483.399	0.0516	0.923	0.992	0.398	0.113	0.0657	0.441	0.353	0.307
LOC657944	lachesin	0.051	1.175	0.042	0.013	0.542	0.148	3.039	0.64	0.034	2.18	0.157	0.707	0.136	2.477	0.51	3.225	0.0517	0.491	0.649	0.176	0.778	0.409	0.177	0.641	0.0615
LOC664037	putative inorganic phosphate cotransporter	52.486	40.736	29.31	41.209	29.821	35.713	32.737	38.203	23.872	29.255	0.636	24.926	40.293	33.499	18.709	27.626	0.0519	0.917	0.588	0.246	0.854	1	0.264	0.267	0.897
LOC103313734	uncharacterized protein LOC103313734	316.698	355.298	395.64	259.474	340.281	380.253	245.969	275.287	262.273	282.965	1.982	248.02	230.821	241.778	64.518	142.993	0.0519	0.917	0.64	0.251	0.252	1	0.312	0.28	0.83
LOC662179	uncharacterized protein LOC662179	61.454	70.581	77.575	45.178	62.618	66.78	58.365	56.096	52.812	33.974	40.599	32.818	49.408	41.22	36.204	40.611	0.052	0.917	0.992	0.0989	0.543	0.411	0.246	0.374	0.231
LOC662929	tubulin alpha-1 chain	205.693	147.804	86.935	158.686	118.373	142.693	146.752	200.325	106.657	161.436	18.453	99.448	116.467	124.828	61.777	94.748	0.0521	0.917	0.654	0.191	0.568	1	0.209	0.262	0.897
LOC659597	LOW QUALITY PROTEIN: dynein heavy chain 10, axonemal	34.11	25.295	22.109	41.452	26.036	28.124	28.513	48.252	19.149	24.905	1.045	18.474	21.444	20.792	8.776	12.936	0.0525	0.917	0.729	0.269	0.179	1	0.214	0.308	0.392
LOC103312861		1260.29	1515.47	1073.21	1003.64	820.553	1156.15	994.545	1317.91	1200.77	1461.29	3.884	1017.75	1375.13	1384.61	460.534	788.29	0.0527	0.917	0.528	0.246	0.762	1	0.3	0.286	0.897
LOC655111	farnesol dehydrogenase	48.477	42.815	38.859	49.062	23.629	45.431	43.705	30.853	8.14	20.6	17.643	17.842	21.258	18.565	12.426	24.302	0.0527	0.93	0.992	0.00501	0.792	0.0633	0.542	0.0619	0.861
LOC662755	protein toll isoform X2	10.433	11.074	14.929	13.946	14.31	12.946	12.525	11.505	23.446	22.057	21.725	16.613	20.936	21.101	28.581	24.971	0.0528	0.97	0.992	0.436	0.108	0.256	0.266	0.269	0.252
LOC656523	uncharacterized protein LOC656523	231.416	187.919	97.035	151.993	126.042	143.419	137.461	198.413	129.122	157.96	1.342	138.686	195.469	152.996	91.168	136.442	0.0531	0.917	0.527	0.233	0.919	1	0.273	0.267	0.985
LOC107397573	choline transporter-like protein 2 isoform X1	14.838	14.022	6.153	18.115	11.616	14.195	10.344	19.827	10.165	10.584	0.371	8.972	11.474	9.743	6.147	6.538	0.0533	0.917	0.65	0.24	0.6	1	0.273	0.296	0.748
LOC662108	uncharacterized protein LOC662108	110.151	48.665	79.921	98.094	169.823	88.493	44.774	69.132	323.717	274.724	219.522	84.197	355.214	293.479	240.758	239.737	0.0535	0.917	0.992	0.531	0.0623	0.151	0.534	0.129	0.516
LOC655015	cytochrome c-type heme lyase	204.847	187.013	166.745	209.36	175.814	170.463	183.173	198.363	174.845	187.81	87.404	173.193	168.629	193.684	131.115	125.505	0.0537	0.923	0.459	0.156	0.499	1	0.274	0.235	0.622
LOC107397659	15-hydroxyprostaglandin dehydrogenase	214.799	198.469	117.808	163.171	173.713	163.002	138.139	196.812	135.857	148.35	1.473	122.844	177.506	202.902	89.048	156.012	0.0537	0.917	0.542	0.271	0.844	1	0.298	0.288	0.897
LOC660059	cilia- and flagella-associated protein 57	107.287	89.09	54.296	74.486	64.518	88.035	65.923	102.22	56.226	76.385	2.47	56.417	65.796	58.335	26.804	39.203	0.0537	0.917	0.633	0.251	0.308	1	0.302	0.311	0.505
LOC659376	coiled-coil domain-containing protein 96	691.056	714.653	414	555.498	529.513	522.066	522.254	725.58	331.15	507.67	29.917	453.937	506.198	519.843	267.918	410.491	0.0538	0.917	0.597	0.213	0.838	1	0.256	0.277	0.897
LOC657981	kinesin-like protein Klp10A	119.157	94.67	59.527	106.06	77.96	84.238	78.142	122.174	45.396	74.703	2.738	53.683	50.784	55.628	24.097	39.282	0.0538	0.917	0.813	0.305	0.0325	0.807	0.281	0.34	0.213
LOC103313100		52.287	37.871	19.405	47.273	37.355	43.804	32.557	43.475	30.127	38.494	0.661	26.477	46.086	40.956	16.969	39.164	0.0539	0.917	0.54	0.252	0.83	1	0.3	0.292	0.922
LOC661091	sorbitol dehydrogenase	156.314	187.032	162.885	207.913	173.025	140.808	161.9	133.999	206.251	182.887	274.037	187.266	172.339	171.738	246.065	229.812	0.0539	0.917	0.918	0.429	0.187	1	0.171	0.133	0.546
LOC656560	cofilin/actin-depolymerizing factor homolog	809.639	827.85	875.027	737.686	811.27	906.497	736.716	542.102	875.569	825.2	1157.75	757.836	915.242	872.544	1022.47	1037.89	0.0539	0.917	0.956	0.79	0.0235	1	0.015	0.647	0.091
LOC657694	hexokinase type 2 isoform X1	832.619	605.044	517.716	627.605	515.072	649.204	642.807	790.096	504.505	629.619	215.624	521.027	585.322	630.073	343.237	397.393	0.0541	0.917	0.585	0.191	0.37	1	0.164	0.262	0.648
LOC663032	adenylate kinase 8	52.975	39.394	22.534	59.661	36.087	40.627	32.118	55.558	32.951	49.344	0.731	35.525	35.778	38.515	11.208	21.042	0.0542	0.917	0.561	0.26	0.215	1	0.278	0.355	0.279
LOC107397914		0.013	0.049	0.254	0.013	0.013	0.013	0.239	2.201	0.013	0.013	0.013	0.153	0.05	0.013	0.013	0.013	0.0542	0.687	0.896	0.638	0.086	1	0.256	0.549	0.0787
LOC103314424	probable polyol transporter 4	32.825	31.758	15.667	32.129	20.711	29.563	25.369	31.21	25.466	27.744	0.544	18.348	22.306	29	12.902	19.253	0.0546	0.917	0.542	0.226	0.862	1	0.297	0.298	0.897
LOC663038	CD9 antigen	47.217	29.334	66.738	46.362	50.459	63.071	41.893	4.267	119.922	113.757	112.049	71.681	121.839	156.596	94.831	125.735	0.0549	0.917	0.903	0.0173	0.285	0.00152	0.411	0.12	0.341
LOC103314745	uncharacterized protein LOC103314745	160.938	127.437	73.127	144.107	90.506	123.549	117.393	158.041	61.668	80.362	3.528	56.797	68.45	77.024	36.619	48.343	0.0553	0.917	0.848	0.29	0.113	0.751	0.288	0.355	0.0421
Serpin5		48.008	63.884	75.706	41.832	59.865	75.495	58.634	51.076	65.652	53.925	92.513	52.754	58.482	50.697	77.232	63.33	0.0554	0.917	0.0584	0.19	0.424	0.15	0.291	0.213	0.685
LOC107397418	uncharacterized MFS-type transporter C09D4.1-like	3.772	4.612	0.679	0.781	5.112	4.359	7.822	0.14	8.99	7.29	9.886	1.53	8.613	10.31	7.626	9.018	0.0559	0.893	0.992	0.806	0.00504	0.583	0.386	0.315	0.34
LOC103312874	uncharacterized protein LOC103312874	220.4	171.384	166.776	132.549	167.563	207.494	182.16	176.894	158.329	177.409	1.476	141.551	183.362	189.743	85.016	139.535	0.056	0.962	0.531	0.257	0.867	1	0.291	0.27	0.933
LOC657190	tubulin glycylase 3A-like	418.357	373.457	215.609	290.088	261.5	339.132	296.003	373.998	227.971	271.526	5.188	209.587	258.953	267.775	119.798	156.641	0.056	0.917	0.625	0.266	0.37	1	0.317	0.306	0.461
LOC655921	40S ribosomal protein S5	1125.19	1270.27	1268.48	1188.4	1165.27	1203.05	1067.4	858.747	1414.69	1309.29	1863.94	1337.11	1471.43	1435.68	1786.81	1610.97	0.0561	0.917	0.992	0.494	0.141	1	0.0226	0.34	0.21
LOC103314304	leukocyte surface antigen CD53-like	25.402	23.716	26.904	3.794	34.626	28.515	22.149	12.374	77.92	58.324	75.288	51.548	73.982	63.243	70.505	77.384	0.0566	0.917	0.992	0.541	7.04e-06	0.00389	0.374	0.00346	0.506
LOC656436	protein odr-4 homolog	232.717	200.267	157.184	200.575	164.823	184.967	198.248	202.528	154.102	167.537	88.747	138.427	166.164	161.482	92.921	113.01	0.0569	0.917	0.858	0.13	0.39	1	0.228	0.162	0.706
LOC662331	zinc finger protein 622	74.672	90.532	49.384	75.907	71.596	84.129	60.521	55.81	82.522	86.17	123.67	89.444	94.459	88.856	108.698	115.915	0.057	0.917	0.673	0.361	0.138	1	0.0458	0.311	0.135
LOC660450	uncharacterized MFS-type transporter C09D4.1	3.292	1.52	0.564	0.04	4.291	4.227	2.212	0.477	3	0.252	1.173	4.23	4.547	2.821	0.127	4.533	0.0572	0.217	0.739	0.429	0.12	0.746	0.312	0.541	0.101
LOC103314675	venom allergen 5	226.496	187.786	129.677	161.617	139.633	170.523	149.742	191.559	129.121	139.873	1.365	123.998	166.102	150.972	68.387	123.455	0.0575	0.946	0.56	0.246	0.854	1	0.282	0.272	0.959
LOC663531	ATP-dependent Clp protease proteolytic subunit	55.999	39.764	21.171	53.229	29.424	37.071	36.767	50.184	26.289	40.267	0.612	35.052	30.718	28.613	21.116	28.568	0.0576	0.917	0.573	0.225	0.9	1	0.239	0.292	0.901
LOC103313427	coiled-coil domain-containing protein 42 homolog	203.132	185.835	81.508	115.088	108.303	165.797	117.065	173.849	95.906	137.206	1.236	94.295	125.681	132.118	65.15	94.838	0.0576	0.917	0.573	0.239	0.881	1	0.308	0.303	0.897
LOC103313284	sperm-tail PG-rich repeat-containing protein 2-like	36.857	37.347	35.312	46.682	24.588	25.621	28.735	49.921	25.835	27.446	13.556	25.507	27.731	29.34	16.048	14.34	0.0577	0.917	0.991	0.361	0.192	1	0.147	0.508	0.113
LOC103315043	uncharacterized protein LOC103315043 isoform X3	58.643	64.768	32.289	49.166	44.804	58.774	45.246	63.428	31.127	28.14	16.246	31.51	40.392	28.216	19.227	21.831	0.0578	0.917	0.992	0.246	0.238	0.629	0.256	0.428	0.118
LOC103312172	TPPP family protein CG45057	245.917	223.047	142.511	157.55	138.763	167.245	153.739	217.604	153.336	203.154	1.507	170.068	211.12	193.779	101.526	172.449	0.0593	0.917	0.518	0.251	0.897	1	0.286	0.297	0.968
LOC103314307	uncharacterized protein LOC103314307	196.671	183.972	64.608	135.327	144.092	189.306	158.342	176.436	118.352	187.3	1.418	114.153	186.714	206.219	80.853	139.447	0.0602	0.917	0.542	0.285	0.869	1	0.328	0.314	0.897
LOC103312792	uncharacterized protein LOC103312792	863.571	947.389	909.178	740.326	928.816	979.704	641.477	610.349	648.267	684.332	60.596	610.159	746.838	690.632	236.153	434.678	0.0603	0.917	0.713	0.22	0.425	1	0.319	0.235	0.897
LOC103312779	uncharacterized protein LOC103312779	437.187	403.273	203.491	325.532	264.42	323.795	298.626	433.198	221.123	301.607	1.997	249.211	325.381	316.505	170.172	228.795	0.0604	0.917	0.579	0.255	0.897	1	0.29	0.3	0.897
LOC100142272	protein ABHD11	123.574	131.709	95.616	118.405	134.075	125.12	125.434	111.122	88.887	113.89	70.032	88.222	109.299	100.903	74.06	107.578	0.0604	0.917	0.605	0.266	0.276	0.618	0.39	0.174	0.889
LOC662634	intraflagellar transport protein 57 homolog	194.549	194.43	99.039	184.41	156.521	159.865	194.502	204.196	118.933	100.086	3.869	115.188	129.81	110.945	72.733	100.954	0.0604	0.917	0.695	0.257	0.704	1	0.25	0.295	0.599
LOC657521	box C/D snoRNA protein 1	136.239	119.625	72.729	89.997	120.122	125.303	85.69	93.757	163.188	157.205	146.22	156.764	222.939	174.199	143.128	181.806	0.0604	0.917	0.992	0.373	0.175	0.657	0.356	0.156	0.535
LOC103314086	uncharacterized protein LOC103314086	139.441	147.308	156.592	21.3	170.002	151.002	137.827	219.225	1027.25	765.259	643.618	646.26	711.987	921.697	885.049	838.28	0.0604	0.919	0.992	0.546	7.07e-06	2.54e-06	0.555	0.000289	0.572
LOC107398699	uncharacterized protein LOC107398699	249.72	246.001	122.996	295.817	155.737	242.585	186.907	251.667	184.726	178.969	1.678	170.728	185.091	254.549	103.062	131.256	0.0605	0.917	0.581	0.276	0.608	1	0.301	0.329	0.895
LOC657573	uncharacterized protein LOC657573 isoform X1	240.043	196.664	128.78	209.145	161.123	173.793	169.649	282.739	127.145	158.734	27.997	132.683	141.103	158.596	79.732	105.998	0.0605	0.917	0.79	0.193	0.511	1	0.177	0.306	0.684
LOC103314145	uncharacterized protein LOC103314145	1.344	0.969	1.885	1.651	2.024	5.062	0.827	0.884	49.021	35.769	49.847	15.787	51.644	55.042	41.363	41.055	0.0605	0.996	0.955	0.464	0.0916	0.248	0.304	0.292	0.227
LOC657902	dynein heavy chain 3, axonemal	11.253	8.396	8.537	10.788	6.838	7.188	8.333	14.29	6.016	8.505	0.293	5.854	7.301	7.748	3.368	4.84	0.0606	0.923	0.589	0.232	0.595	1	0.204	0.306	0.633
LOC103314228	uncharacterized protein LOC103314228 isoform X1	193.51	182.593	110.488	181.42	136.794	122.324	144.756	219.897	124.746	212.33	1.439	170.304	197.39	198.851	88.907	132.825	0.0608	0.917	0.519	0.252	0.863	1	0.274	0.306	0.911
LOC663868	putative leucine-rich repeat-containing protein DDB_G0290503	91.591	79.921	43.731	80.736	50.573	59.465	53.482	80.09	44.339	49.217	0.843	50.551	61.996	58.878	30.86	48.485	0.0608	0.917	0.585	0.226	0.907	1	0.26	0.295	0.897
LOC103314159	uncharacterized protein LOC103314159	201.593	170.638	114.978	178.484	118.289	159.417	145.764	195.16	104.549	131.135	3.965	100.754	116.451	105.12	58.137	70.279	0.0608	0.917	0.707	0.257	0.39	1	0.289	0.325	0.246
LOC656173	arginine kinase	945.253	827.946	489.151	673.45	677.16	745.004	722.537	868.882	581.198	669.993	61.748	634.93	727.2	702.607	358.182	481.81	0.0609	0.917	0.552	0.198	0.826	1	0.269	0.248	0.903
LOC103312599	uncharacterized protein LOC103312599	391.386	333.664	224.264	288.774	230.637	319.118	285.836	351.102	216.544	273.107	1.931	236.422	284.106	264.504	134.174	228.038	0.0619	0.919	0.581	0.26	0.869	1	0.289	0.301	0.943
LOC658517	tubulin beta chain	3457.89	3135.59	1900.81	2910.71	2317.05	2577.51	2320.44	3275.97	2061.97	2950.72	20.821	2185.59	2546.24	2628.57	1245.69	1678.51	0.0619	0.917	0.587	0.271	0.714	1	0.315	0.316	0.897
LOC103313266	kinesin-like protein Klp10A	126.227	104.314	73.174	116.606	79	88.802	94.468	144.959	56.968	73.458	3.191	58.153	63.785	75.629	28.328	41.149	0.0619	0.917	0.814	0.316	0.0746	1	0.275	0.346	0.207
LOC662363	A disintegrin and metalloproteinase with thrombospondin motifs 7	46.261	37.057	19.245	40.148	27.14	29.881	25.364	43.784	17.683	25.138	1.502	21.554	20.647	24.242	9.655	13.096	0.0619	0.917	0.841	0.297	0.113	0.637	0.332	0.381	0.0957
LOC663120	signal peptidase complex subunit 3	161.295	173.353	201.649	177.679	208.353	206.181	166.451	120.929	192.234	161.808	240.695	157.096	204.899	194.85	214.382	220.409	0.0619	0.306	0.92	0.708	0.0501	1	0.0685	0.732	0.115
LOC103312983	uncharacterized protein LOC103312983 isoform X1	181.765	155.883	98.497	175.417	133.733	167.954	121.126	151.027	109.144	127.339	1.372	113.236	155.754	152.441	54.6	100.635	0.0621	0.917	0.579	0.276	0.606	1	0.315	0.311	0.897
LOC656265	60S ribosomal protein L13	703.452	711.13	752.616	744.235	792.057	790.92	636.659	451.163	901.011	896.426	1274.67	806.964	913.021	970.417	1163.62	1095.77	0.0622	0.917	0.992	0.512	0.145	1	0.0479	0.453	0.138
LOC659361	pyruvate kinase	168.561	133.079	68.753	132.211	111.657	119.957	131.101	173.646	89.048	125.208	3.41	95.655	89.337	110.502	59.951	69.923	0.0623	0.917	0.642	0.277	0.436	0.994	0.318	0.33	0.591
LOC103312671	transforming acidic coiled-coil-containing protein 1	185.845	194.385	94.101	195.911	140.413	131.884	124.939	187.331	155.545	203.018	1.419	152.775	186.732	184.033	81.794	138.142	0.0626	0.917	0.527	0.239	0.899	1	0.304	0.318	0.927
LOC100141976	WD repeat-containing protein 78	34.777	33.995	15.548	35.2	25.848	31.231	26.547	37.046	24.986	30.615	6.619	24.082	26.283	20.885	7.794	17.306	0.0627	0.917	0.625	0.386	0.0975	1	0.195	0.249	0.897
LOC661788	lon protease homolog, mitochondrial isoform X1	41.928	32.821	36.514	46.62	31.2	28.599	38.577	47.66	38.973	30.219	18.449	33.848	29.126	39.456	21.401	23.56	0.0628	0.917	0.564	0.135	0.42	1	0.0951	0.181	0.559
LOC658928	vacuolar protein sorting-associated protein 8 homolog	31.416	27.04	23.579	21.316	21.882	27.526	24.691	27.466	17.608	22.41	11.819	16.391	18.606	16.661	14.668	16.133	0.0628	0.917	0.992	0.182	0.382	0.69	0.218	0.295	0.257
LOC656872	sialin isoform X1	14.35	15.168	8.684	16.55	15.324	18.866	15.736	17.658	2.228	9.508	0.249	6.513	10.642	8.525	5.947	9.448	0.0629	0.917	0.834	0.346	0.577	1	0.0691	0.354	0.333
LOC657465	heterogeneous nuclear ribonucleoprotein A1, A2/B1 homolog isoform X2	145.399	111.129	111.859	133.808	111.968	103.718	116.656	171.402	74.771	89.12	50.204	110.971	80.943	102.038	65.66	59.352	0.063	0.917	0.992	0.358	0.156	0.974	0.128	0.455	0.0874
LOC661953	ubiquitin-conjugating enzyme E2 Q2	148.292	144.197	201.868	169.058	140.592	138.645	147.801	173.4	114.234	160.097	136.177	135.756	128.064	122.265	146.077	128.741	0.0632	0.917	0.992	0.196	0.537	0.765	0.29	0.27	0.276
LOC655762	UPF0769 protein C21orf59	84.163	79.48	36.764	79.622	54.208	69.567	51.244	83.716	55.215	50.394	0.853	42.584	63.199	60.432	32.478	55.56	0.0633	0.917	0.564	0.244	0.898	1	0.288	0.304	0.897
LOC660125	sodium/potassium-transporting ATPase subunit alpha isoform X1	15.887	10.775	6.047	15.574	9.963	11.723	9.51	14.504	8.815	13.128	0.354	8.108	8.937	10.624	4.496	5.605	0.0633	0.917	0.604	0.248	0.562	1	0.287	0.342	0.586
LOC664181	EH domain-containing protein 1	84.255	69.544	58.764	86.486	57.714	62.531	66.362	91.882	47.75	61.718	2.532	39.22	46.777	46.803	19.352	28.987	0.0633	0.917	0.801	0.309	0.08	1	0.295	0.34	0.155
LOC103312713	uncharacterized protein LOC103312713	1.399	0.049	1.091	0.013	0.076	0.064	0.013	0.187	10.103	1.784	1.417	0.271	6.235	0.907	7.562	1.814	0.0634	0.917	0.992	0.383	0.153	0.495	0.184	0.0841	0.877
LOC103314610	uncharacterized protein LOC103314610	303.258	534.265	548.208	312.91	518.116	402.679	293.018	482.525	357.412	450.144	2.38	441.983	433.374	390.403	98.429	233.232	0.0635	0.917	0.595	0.27	0.396	1	0.312	0.316	0.884
LOC659072	sporozoite surface protein 2	2745.11	2628.21	3056.97	2121.14	2890.62	2926.68	2367.58	2850.48	1749.11	1855.33	25.029	1448.06	1449.26	1410.38	581.322	768.023	0.0635	0.946	0.813	0.361	0.000448	0.916	0.326	0.311	0.0624
LOC659348	DNA-dependent protein kinase catalytic subunit isoform X1	11.804	11.701	13.558	12.827	12.859	13.108	16.976	11.395	15.001	15.938	19.92	14.406	18.175	16.257	20.172	19.362	0.0637	0.917	0.992	0.679	0.0667	0.259	0.359	0.203	0.563
LOC103312645	uncharacterized protein LOC103312645 isoform X1	138.138	117.211	72.627	137.326	100.358	99.689	116.458	136.136	77.747	92.188	1.175	83.738	101.373	108.485	53.698	90.269	0.0644	0.917	0.597	0.259	0.894	1	0.271	0.3	0.922
LOC103314078	replication factor C subunit 5 isoform X4	57.14	60.933	57.556	66.364	58.931	66.93	63.91	62.685	45.177	56.716	59.056	57.301	39.869	43.227	47.529	53.253	0.0646	0.923	0.894	0.801	0.0932	0.0858	0.85	0.292	0.423
LOC655097	COP9 signalosome complex subunit 2	99.7	87.226	61.656	83.043	66.507	77.674	66.218	95.74	51.601	74.525	0.992	60.68	71.328	80.647	28.733	40.954	0.0649	0.919	0.616	0.274	0.493	1	0.304	0.319	0.897
LOC103313346	uncharacterized protein LOC103313346	476.089	406.254	257.645	354.14	306.717	345.247	379.37	479.761	244.69	341.838	79.236	288.869	292.693	325.58	158.934	245.616	0.065	0.917	0.772	0.232	0.382	1	0.213	0.277	0.897
LOC103313587	uncharacterized protein LOC103313587 isoform X1	274.146	271.415	137.822	209.347	168.33	216.626	180.826	206.667	154.483	212.057	1.626	154.703	218.932	249.554	99.84	157.782	0.0653	0.917	0.564	0.262	0.882	1	0.331	0.315	0.897
LOC658301	glucose-induced degradation protein 4 homolog	35.094	47.155	35.674	45.247	37.46	58.911	52.249	31.882	74.286	45.521	79.883	49.485	51.058	49.65	78.691	57.224	0.0653	0.917	0.959	0.221	0.305	0.704	0.133	0.0709	0.897
LOC656036	glycerol-3-phosphate acyltransferase 1, mitochondrial isoform X2	50.458	39.656	58.875	53.969	62.943	39.053	57.878	37.651	72.909	72.659	81.324	75.743	61.554	71.273	71.488	66.244	0.0653	0.917	0.995	0.135	0.415	0.113	0.489	0.704	0.235
LOC656164	fructose-1,6-bisphosphatase 1	228.257	284.273	310.284	227.138	264.525	326.236	296.935	224.616	295.521	308.86	415.517	303.463	275.867	313.307	366.963	299.661	0.0654	0.917	0.793	0.0774	0.58	1	0.0647	0.218	0.504
LOC659013	isocitrate dehydrogenase	132.052	128.796	114.114	207.381	144.186	179.764	172.431	168.23	175.016	180.724	228.132	198.517	183.014	171.236	245.357	194.476	0.0655	0.917	0.992	0.263	0.371	0.761	0.279	0.18	0.69
LOC658615	dynein heavy chain 12, axonemal	10.28	9.381	6.904	11.294	8.54	9.549	7.696	10.913	4.983	7.034	0.653	4.7	6.794	6.151	2.714	3.078	0.0656	0.928	0.89	0.329	0.112	1	0.3	0.339	0.266
LOC107397569		0.013	0.263	0.321	0.013	0.013	0.013	0.06	1.619	0.013	0.013	0.013	0.064	0.013	0.013	0.013	0.013	0.0658	0.917	0.992	0.648	0.0403	0.268	0.397	0.523	0.192
LOC663257	uncharacterized protein LOC663257	170.375	142.974	138.429	152.734	110.292	143.529	144.331	166.768	97.918	145.652	68.836	111.347	123.31	114.838	75.39	83.931	0.0659	0.917	0.918	0.254	0.278	1	0.137	0.309	0.409
LOC103314113	uncharacterized protein LOC103314113	171.63	120.352	64.106	141.654	91.946	108.327	100.88	167.579	81.714	102.519	3.07	77.94	89.53	96.949	40.817	56.272	0.066	0.917	0.714	0.285	0.274	1	0.302	0.343	0.49
LOC103314094	potassium/sodium hyperpolarization-activated cyclic nucleotide-gated channel 1	40.776	34.759	20.223	30.216	23.584	31.834	27.781	35.309	22.351	36.931	0.61	27.506	38.591	31.602	15.397	21.419	0.0663	0.917	0.527	0.251	0.854	1	0.315	0.312	0.906
LOC107397731	uncharacterized protein LOC107397731	0.24	0.37	0.877	1.453	0.08	0.103	0.524	0.114	75.194	5.115	6.198	26.227	59.886	6.55	44.636	17.045	0.0663	0.948	0.992	0.751	0.0394	0.265	0.35	0.143	0.591
LOC103314783	E3 ubiquitin-protein ligase MARCH3	265.965	223.524	158.668	211.639	153.713	204.742	171.63	201.955	156.043	193.977	1.595	156.875	202.61	197.406	92.114	129.408	0.0666	0.919	0.585	0.266	0.854	1	0.31	0.301	0.925
LOC656617	lysosomal alpha-mannosidase	2.858	0.458	0.807	0.201	3.31	2.772	1.35	1.906	14.413	7.753	5.69	1.08	19.294	10.166	10.327	10.719	0.0669	0.917	0.833	0.593	0.0261	0.0547	0.592	0.242	0.441
LOC103314608	uncharacterized protein LOC103314608	101.917	80.402	44.696	67.57	42.247	79.701	68.604	70.03	26.064	30.141	2.241	29.273	33.871	33.148	18.542	21.91	0.0669	0.917	0.968	0.226	0.529	0.478	0.314	0.362	0.067
LOC103314308	coiled-coil domain-containing protein 108-like isoform X1	24.347	18.691	12.62	14.601	13.751	14.311	17.296	21.74	9.833	13.575	3.185	10.027	10.904	11.288	4.476	6.742	0.0669	0.917	0.992	0.234	0.298	1	0.16	0.217	0.738
LOC107398600	beta-scruin-like	47.258	38.212	28.339	4.927	29.196	32.879	36.37	44.496	23.162	28.3	0.39	17.93	21.79	27.954	7.096	13.254	0.0672	0.917	0.225	0.378	0.012	1	0.408	0.0607	0.897
LOC662664	uncharacterized protein LOC662664	895.07	724.887	451.314	640.359	541.845	683.161	638.104	741.737	431.692	591.132	9.637	409.266	566.397	573.494	220.895	342.797	0.0674	0.917	0.667	0.302	0.279	1	0.344	0.326	0.542
LOC659432	double-stranded RNA-specific editase Adar isoform X2	131.753	98.487	92.649	130.231	113.924	126.901	121.579	138.88	122.744	118.981	93.401	110.189	94.502	113.384	97.148	95.724	0.0674	0.917	0.754	0.268	0.246	0.837	0.0931	0.281	0.428
LOC103314997	uncharacterized protein LOC103314997	10.697	7.565	11.262	8.985	12.747	12.147	4.819	5.709	31.538	22.893	21.3	7.348	37.257	23.724	19.989	12.545	0.0678	0.917	0.893	0.485	0.126	0.238	0.678	0.219	0.609
LOC655129	leucine-rich repeat-containing protein 34	75.967	81.979	51.454	45.21	42.561	60.126	45.817	74.729	66.941	77.116	0.919	72.759	84.022	83.553	40.37	65.944	0.0682	0.917	0.484	0.27	0.83	1	0.321	0.318	0.897
LOC655642	uncharacterized protein LOC655642	126.017	95.378	64.783	93.52	89.14	79.442	84.647	123.018	82.152	115.784	2.997	74.951	103.595	87.262	39.913	44.805	0.0682	0.917	0.583	0.271	0.433	1	0.355	0.292	0.832
LOC103313783	uncharacterized protein LOC103313783	732.966	759.971	818.822	663.293	717.197	761.465	638.719	647.61	538.012	748.799	3.169	544.333	700.222	635.916	242.993	358.233	0.0682	0.989	0.617	0.277	0.634	1	0.329	0.306	0.897
LOC103312570	thyrotropin-releasing hormone receptor	1.413	0.037	0.042	0.042	0.047	2.34	2.92	1.027	0.539	0.476	0.046	0.137	2.008	0.712	0.044	1.791	0.0682	0.171	0.89	0.748	0.194	0.424	0.288	0.14	0.572
LOC103313234	uncharacterized protein LOC103313234	3.89	4.916	0.245	8.75	0.345	0.339	0.273	0.013	8.872	1.193	10.143	1.558	11.307	6.449	1.793	6.491	0.0682	0.849	0.992	0.741	0.196	0.906	0.137	0.572	0.0765
LOC100141741	endo-1,4-beta-xylanase A	252.414	197.902	190.583	224.963	261.06	259.485	218.062	132.422	371.984	293.985	356.833	240.353	372.638	332.217	300.674	344.363	0.0685	0.917	0.992	0.244	0.264	0.868	0.181	0.373	0.312
LOC103312303	melatonin receptor type 1B-A	1.729	0.129	0.65	0.164	2.452	2.665	3.326	0.013	0.656	0.042	0.053	0.046	0.04	0.051	0.126	0.054	0.0685	0.0439	0.992	0.832	0.0169	0.194	0.483	0.295	0.719
LOC659272	aldose 1-epimerase isoform X1	20.816	26.449	26.576	28.212	19.419	24.889	26.519	25.251	51.903	35.03	57.024	37.319	39.215	38.717	37.617	36.577	0.0691	0.94	0.992	0.195	0.463	0.127	0.553	0.00453	0.897
LOC663821	probable 39S ribosomal protein L24, mitochondrial	180.754	167.878	147.825	109.798	176.404	129.263	141.314	116.996	193.147	177.934	219.211	183.549	211.865	192.204	229.56	203.389	0.0692	0.917	0.992	0.77	0.00489	0.521	0.26	0.0175	0.72
LOC103313448	uncharacterized protein LOC103313448	0.638	1.374	4.357	2.045	3.278	2.085	0.329	0.757	67.572	50.138	42.477	35.058	77.858	115.019	62.068	59.283	0.0697	0.987	0.992	0.648	0.0538	0.494	0.166	0.269	0.31
LOC100142361	E3 ubiquitin-protein ligase sina	51.815	60.611	59.947	59.607	50.077	49.986	50.313	45.621	50.066	72.351	88.817	68.236	63.036	95.793	79.605	79.644	0.0698	0.929	0.698	0.537	0.145	0.499	0.195	0.465	0.124
LOC658058	60S ribosomal protein L32	1246.1	1450.9	1494.96	1323.32	1491.79	1509.62	1301.65	926.901	1655.28	1608.81	2155.18	1529.39	1746.06	1656.66	2035.08	1953.08	0.0702	0.917	0.992	0.465	0.177	1	0.0457	0.455	0.189
LOC662935	spermine oxidase	311.14	265.404	202.015	297.831	197.521	261.974	252.778	328.815	152.683	248.458	5.671	169.156	191.979	209.62	100.396	122.341	0.0704	0.917	0.728	0.316	0.128	1	0.317	0.356	0.233
SdhB		248.932	253.606	280.605	270.69	249.588	250.227	296.542	249.223	297.783	316.705	346.03	330.084	268.083	324.118	328.73	355.779	0.0704	0.917	0.992	0.312	0.228	0.713	0.3	0.205	0.38
LOC103313460	venom allergen 5-like	470.79	368.299	153.321	326.941	291.344	229.796	287.069	361.26	124.199	153.379	6.903	115.33	166.491	149.418	81.997	139.373	0.0707	0.917	0.944	0.321	0.169	0.0659	0.386	0.349	0.0819
LOC103313205	uncharacterized protein LOC103313205	146.205	96.589	83.162	118.704	68.379	76.579	71.643	74.081	64.362	85.885	1.059	56.309	78.975	90.178	33.564	55.434	0.0716	0.917	0.595	0.239	0.878	1	0.326	0.298	0.897
LOC656150	E3 ubiquitin-protein ligase RNF126 isoform X1	186.801	171.319	165.349	176.85	172.204	163.586	159.109	223.816	146.969	184.443	103.051	169.5	166.604	186.071	144.595	137.458	0.0718	0.917	0.0526	0.0744	0.619	1	0.0282	0.311	0.645
LOC107397829		542.342	566.259	527.784	447.115	338.332	521.226	375.35	357.487	370.545	560.767	2.466	380.726	533.188	447.052	159.671	319.935	0.0718	0.917	0.591	0.264	0.794	1	0.317	0.311	0.914
LOC103313767		341.189	417.287	365.163	301.696	371.659	458.098	257.708	350.89	363.161	362.781	2.188	309.094	345.211	327.375	118.479	225.955	0.0718	0.917	0.599	0.266	0.767	1	0.344	0.31	0.907
LOC658219	14-3-3 protein epsilon	669.562	573.573	574.15	605.083	484.445	457.259	584.909	807.235	446.415	544.607	286.681	526.863	467.246	493.535	329.113	350.665	0.0718	0.917	0.823	0.346	0.224	1	0.0381	0.371	0.261
LOC658401	uncharacterized protein LOC658401	841.814	1120.56	990.404	1131.28	975.951	1090.49	1146.83	950.921	1329.22	1282.75	2012.3	1182.79	1422.91	1408.62	1854.54	1473.77	0.0718	0.917	0.992	0.482	0.0724	0.405	0.301	0.00866	0.897
LOC657893	uncharacterized protein LOC657893	79.547	69.027	50.328	87.194	55.419	57.911	53.556	80.693	41.078	52.701	2.11	33.23	46.199	49.895	25.236	32.975	0.0721	0.917	0.747	0.263	0.606	1	0.293	0.353	0.265
LOC661802	transmembrane protease serine 9	35.224	27.802	6.421	72.123	56.96	48.946	17.696	24.916	153.208	129.894	127.501	83.899	139.542	158.613	120.978	136.382	0.0724	0.917	0.992	0.605	0.000431	0.00309	0.507	0.412	0.0103
LOC660904	15-hydroxyprostaglandin dehydrogenase	300.058	241.04	167.794	172.919	184.27	206.997	212.431	239.903	177.839	232	1.691	188.219	238.75	228.461	125.459	158.403	0.073	0.923	0.564	0.279	0.918	1	0.319	0.292	0.968
LOC663362	DNA excision repair protein haywire	27.014	28.036	31.861	23.733	26.195	23.719	24.286	29.841	25.153	20.709	19.718	29.408	23.962	24.551	24.234	17.326	0.073	0.917	0.611	0.388	0.193	1	0.0337	0.601	0.0902
LOC658596	nuclear pore membrane glycoprotein 210	67.698	56.923	50.573	74.356	51.364	55.595	59.251	84.57	41.707	49.296	20.614	41.652	39.306	45.112	26.827	33.317	0.073	0.917	0.992	0.214	0.343	1	0.0809	0.289	0.563
LOC103314055	protein msta, isoform B isoform X2	30.384	25.543	23.898	29.111	34.854	37.218	25.13	27.377	47.134	39.293	41.872	35.886	43.909	47.856	45.887	56.238	0.0731	0.917	0.992	0.752	0.0328	0.228	0.344	0.317	0.253
lgl		26.284	25.42	44.24	27.192	26.169	26.612	31.467	28.626	42.342	38.214	42.959	39.445	35.809	45.904	48.123	42.269	0.0732	0.917	0.992	0.544	0.0592	0.0696	0.685	0.409	0.181
LOC659531	MRG/MORF4L-binding protein	54.844	31.718	32.739	35.213	49.946	33.866	25.231	46.022	46.783	28.691	47.558	33.812	52.21	39.445	45.935	43.517	0.0737	0.403	0.838	0.326	0.257	0.278	0.373	0.0158	0.897
LOC656508	radial spoke head 1 homolog	274.99	226.497	175.055	214.018	185.234	214.433	209.978	252.788	124.619	165.363	4.93	134.909	159.36	156.688	82.379	96.052	0.0741	0.928	0.764	0.312	0.27	1	0.326	0.336	0.253
LOC658133	sperm-associated antigen 6	70.756	48.16	37.276	43.961	46.147	53.914	45.287	56.88	27.402	44.722	2.179	27.356	33.533	41.79	13.606	18.681	0.0741	0.917	0.845	0.368	0.0507	0.856	0.405	0.354	0.191
LOC660178	fatty acid synthase	13.535	13.784	18.084	15.828	18.461	15.698	15.366	16.583	17.35	21.206	25.983	21.313	21.071	23.729	29.556	20.51	0.0741	0.928	0.919	0.477	0.142	0.811	0.0888	0.157	0.643
LOC660103	fasciclin-2	6.289	7.264	9.934	0.295	9.523	8.82	8.84	9.636	2.148	14.32	20.263	18.69	9.511	20.408	31.309	20.325	0.0741	0.725	0.975	0.405	0.372	1	0.0378	0.748	0.0812
LOC661890	lysophospholipid acyltransferase 5	100.873	103.13	92.063	85.347	90.364	110.27	96.125	112.794	67.224	81.087	45.648	80.959	67.924	76.323	55.888	43.922	0.0742	0.959	0.992	0.718	0.0325	0.683	0.284	0.268	0.406
LOC663504	pre-mRNA-splicing factor Slu7	78.076	76.271	71.458	101.404	88.095	86.478	78.206	81.124	64.679	60.964	44.472	54.785	66.184	58.091	53.81	44.107	0.0752	0.917	0.992	0.278	0.26	1	0.0809	0.573	0.0705
LOC103312166	odorant receptor 4	0.123	0.384	0.013	0.013	0.013	0.114	0.013	0.013	0.013	0.138	0.013	0.032	0.033	0.013	0.013	0.013	0.0756	0.342	0.971	0.326	0.476	0.717	0.85	0.471	0.347
LOC103313786	uncharacterized protein LOC103313786	523.205	833.333	566.39	711.056	944.322	799.946	429.48	633.416	847.471	968.547	3.46	787.83	839.942	921.009	309.049	512.035	0.0757	0.917	0.567	0.303	0.605	1	0.385	0.337	0.902
LOC103312770	uncharacterized protein LOC103312770	98.503	85.267	46.072	89.366	63.689	71.07	71.946	94.12	39.798	60.81	0.924	50.676	62.274	61.24	34.717	47.769	0.0762	0.917	0.689	0.277	0.866	1	0.273	0.324	0.897
LOC658914	histone H3.3	444.54	419.399	360.407	355.22	353.473	403.429	399.9	310.182	406.685	475.113	511.4	451.982	423.239	489.333	545.475	536.699	0.0762	0.917	0.992	0.818	0.0355	1	0.00468	0.474	0.125
LOC658047	angiotensin-converting enzyme	158.142	151.837	129.889	106.428	153.457	178.664	153.387	141.134	201.922	174.42	183.032	161.261	199.593	185.889	187.711	183.186	0.0765	0.917	0.992	0.182	0.718	0.84	0.305	0.379	0.279
LOC103313256	neuropeptide-like protein 31 isoform X1	0.376	6.763	3.935	0.306	0.075	10.156	0.289	0.063	0.048	0.013	0.013	0.056	0.052	0.013	0.049	0.045	0.0766	0.917	0.992	0.217	0.39	0.0263	0.829	0.777	0.0159
LOC107398377	uncharacterized protein LOC107398377	0.975	1.201	0.069	0.086	0.243	0.066	11.23	22.273	16.538	1.916	12.427	10.399	8.295	2.672	9.588	1.692	0.0766	0.917	0.992	0.333	0.238	0.901	0.0544	0.0669	0.66
LOC100141629	DDRGK domain-containing protein 1 isoform X1	151.484	138.818	126.642	158.399	117.53	116.099	136.543	173.13	129.528	113.058	78.116	133.403	112.703	106.685	82.393	88.529	0.0768	0.917	0.859	0.508	0.159	1	0.0852	0.52	0.0622
LOC103312391	uncharacterized protein LOC103312391	18.303	15.485	12.011	16.746	11.2	12.496	14.428	18.549	7.103	11.035	0.376	7.779	11.697	11.406	3.337	10.726	0.077	0.95	0.709	0.273	0.508	1	0.269	0.301	0.897
LOC662714	uncharacterized protein LOC662714	225.633	182.213	86.817	175.371	116.827	166.716	153.649	203.533	119.7	171.484	4.496	107.021	128.654	149.889	60.25	82.913	0.078	0.917	0.687	0.298	0.401	1	0.364	0.374	0.4
Ago-2a		10.134	9.357	13.004	12.862	15.004	8.855	8.592	15.373	7.279	7.607	5.961	9.587	9.249	6.343	5.923	5.167	0.078	0.917	0.992	0.6	0.139	0.738	0.169	0.0794	0.575
LOC661663	dolichyl-diphosphooligosaccharide--protein glycosyltransferase subunit 1	54.106	58.174	68.288	39.224	48.537	44.922	48.174	55.665	91.227	80.663	105.546	81.085	74.417	87.567	92.918	82.38	0.078	0.917	0.995	0.45	0.131	0.12	0.407	0.272	0.384
LOC655748	uncharacterized protein LOC655748	235.841	201.208	167.617	199.747	241.132	196.663	212.909	165.64	235.768	194.413	317.843	253.891	204.314	214.887	290.453	264.886	0.0781	0.917	0.89	0.0352	0.597	1	0.109	0.0404	0.897
LOC656698	lysosomal alpha-mannosidase-like precursor	7.253	2.015	9.216	1.232	15.05	2.764	2.121	0.666	44.064	33.567	36.156	2.674	48.419	34.811	26.949	39.301	0.0786	0.917	0.992	0.709	0.0211	0.275	0.424	0.256	0.56
LOC103312637	uncharacterized protein LOC103312637	2859.18	2645.67	1941.43	2467.84	2233	2616.97	2222.64	2677.57	1350.68	2038.12	24.338	1700.82	1963.24	2064.31	975.402	1021.71	0.0788	0.967	0.698	0.333	0.215	1	0.355	0.347	0.36
LOC103313804	putative nuclease HARBI1 isoform X1	0.063	0.833	0.013	0.013	6.034	0.263	0.785	0.753	0.171	0.049	0.013	0.155	3.979	0.843	0.786	0.77	0.0788	0.395	0.734	0.694	0.917	0.781	0.165	0.0298	0.897
LOC661254	chymotrypsin-1	25.003	14.579	24.872	5.255	34.012	18.233	8.325	1.675	75.929	55.797	38.913	71.523	72.664	160.303	35.423	76.88	0.0788	0.917	0.832	0.832	0.0288	0.00677	0.572	0.203	0.368
LOC103313928	uncharacterized protein LOC103313928	9.199	10.044	12.356	13.001	11.389	10.36	9.747	8.482	18.674	11.507	24.517	12.704	19.251	15.738	14.366	18.005	0.0788	0.928	0.873	0.0545	0.555	0.409	0.259	0.323	0.402
LOC662238	tudor and KH domain-containing protein	107.472	97.927	69.104	103.381	81.38	81.921	97.937	105.063	68.799	86.022	38.177	69.726	75.512	62.046	58.057	57.324	0.0788	0.917	0.987	0.344	0.17	0.528	0.306	0.33	0.342
LOC103313414		686.817	687.24	568.091	534.526	639.6	747.262	578.315	610.333	962.25	1012.26	935.58	778.645	1085.88	926.354	964.454	1107.49	0.0788	0.928	0.992	0.488	0.145	0.282	0.38	0.154	0.524
LOC662652	mitochondrial intermediate peptidase	50.063	46.274	47.492	58.278	33.005	48.434	50.015	53.107	39.393	54.066	29.572	36.294	39.632	45.41	27.625	29.921	0.0797	0.917	0.495	0.39	0.261	1	0.137	0.456	0.315
LOC655370	uncharacterized protein LOC655370	16.57	18.327	20.216	13.586	22.559	21.215	20.179	18.616	12.114	12.495	17.226	16.449	12.914	17.11	24.076	17.48	0.0802	0.917	0.378	0.705	0.253	0.44	0.342	0.0587	0.89
LOC103313870	serine/threonine-protein kinase dst2	1090.6	875.505	669.149	1026.19	683.69	818.266	774.28	1109.24	635.245	813.171	12.63	639.433	763.636	799.746	331.893	449.687	0.0806	0.917	0.667	0.313	0.379	1	0.339	0.355	0.563
LOC663442	dynein beta chain, ciliary isoform X2	20.529	16.364	15.289	25.738	17.942	19.051	17.054	27.194	9.469	15.405	0.851	10.566	10.547	14.671	6.835	8.52	0.0806	0.923	0.838	0.332	0.227	1	0.267	0.361	0.545
LOC103313309	uncharacterized protein LOC103313309 isoform X1	14.436	14.843	20.328	20.6	26.796	32.507	17.583	14.61	13.745	5.244	11.602	17.342	7.362	13.686	12.192	20.321	0.0809	0.917	0.764	0.182	0.432	0.0221	0.899	0.738	0.016
LOC659428	WD and tetratricopeptide repeats protein 1	83.89	84.184	72.417	85.225	82.688	74.816	82.986	91.519	65.701	77.608	49.662	67.679	73.093	72.29	51.147	60.788	0.0809	0.919	0.956	0.538	0.0766	1	0.222	0.114	0.897
LOC662874	myosin-VIIa	2.983	1.881	1.043	5.127	3.193	4.317	3.804	2.652	8.249	7.498	9.298	8.374	7.159	9.828	9.684	8.82	0.0814	0.917	0.993	0.534	0.00211	0.00149	0.545	0.51	0.00605
LOC664047	stromal interaction molecule homolog isoform X1	65.152	46.503	46.612	72.332	47.833	42.244	56.837	79.079	53.085	44.403	36.057	47.585	36.092	41.242	34.838	41.485	0.0821	0.917	0.992	0.229	0.36	0.981	0.113	0.379	0.276
LOC656187	transport and Golgi organization protein 11 isoform X2	96.919	84.978	106.483	105.973	54.594	75.947	90.581	59.635	100.302	84.852	129.928	101.674	107.589	81.38	113.826	105.033	0.0823	0.917	0.723	0.832	0.239	0.107	0.639	0.0849	0.872
LOC660166	uncharacterized protein LOC660166	1126.76	981.041	714.641	1060.12	672.048	1009.47	867.256	1070.56	606.491	819.1	12.425	605.83	682.954	807.886	289.873	395.867	0.0824	0.917	0.728	0.334	0.144	1	0.344	0.375	0.12
LOC103313150	venom allergen 5-like	2606.26	2289.56	1285.21	2086.73	1596.74	2078.59	1835.68	2209.43	1507.04	1996.47	137.333	1630.82	1930.47	2027.45	1051.37	1411.11	0.0827	0.917	0.595	0.225	0.882	1	0.319	0.321	0.92
LOC103312663	choline transporter-like protein 2 isoform X1	53.002	40.693	27.836	33.648	28.532	44.565	36.058	45.037	17.104	30.664	0.667	28.946	28.582	37.388	13.492	18.543	0.0827	0.917	0.718	0.295	0.63	1	0.32	0.347	0.897
LOC103314348	golgin subfamily A member 5-like	345.762	300.52	204.669	271.952	237.732	286.239	270.26	376.62	145.88	254.21	6.284	169.837	194.709	192.09	93.221	129.909	0.0827	0.917	0.796	0.359	0.0746	1	0.341	0.372	0.224
LOC662780	amyloid protein-binding protein 2	22.453	25.424	27.101	19.494	23.065	25.301	20.448	24.349	14.111	16.242	13.703	23.247	20.709	12.051	17.498	14.042	0.0827	0.917	0.992	0.0332	0.557	0.61	0.0784	0.242	0.38
LOC657390	lysosomal alpha-glucosidase	7.003	5.292	7.674	2.096	11.857	6.971	4.943	5.053	26.416	20.078	21.761	9.418	21.895	24.503	22.865	20.557	0.0831	0.923	0.561	0.699	1.09e-05	0.00322	0.606	0.00183	0.718
LOC103314743	sodium/hydrogen exchanger 10-like	18.621	17.57	7.568	22.559	15.208	15.85	13.239	21.053	10.259	10.616	0.418	12.947	12.944	11.954	5.389	6.572	0.0831	0.917	0.789	0.275	0.58	1	0.318	0.359	0.655
LOC654919	eukaryotic translation initiation factor 2 subunit 2 isoform X1	164.588	192.474	189.047	210.519	199.012	198.072	183.008	203.128	134.094	134.248	141.325	160.198	107.861	148.967	173.22	127.116	0.0835	0.946	0.992	0.209	0.318	0.372	0.381	0.507	0.0765
LOC100141718	endoglucanase A	64.796	99.752	101.038	96.835	105.325	119.671	90.23	103.244	116.226	135.534	181.123	127.491	85.847	114.865	196.883	110.557	0.0837	0.917	0.558	0.00282	0.745	0.3	0.438	0.0325	0.94
LOC662294	ATP-binding cassette sub-family G member 1	27.054	13.362	29.061	2.494	25.001	27.845	25.503	2.387	37.684	62.368	46.476	44.249	36.138	62.586	59.569	48.633	0.0837	0.917	0.661	0.322	0.252	6.1e-06	0.43	0.00783	0.445
LOC661925	protein Cep78 homolog isoform X2	348.838	315.522	155.821	270.612	230.053	251.361	230.42	344.418	174.121	218.12	5.23	178.218	203.878	218.453	102.328	157.714	0.0843	0.917	0.711	0.312	0.582	1	0.35	0.359	0.825
LOC103313929	uncharacterized protein LOC103313929	759.798	691.531	504.89	646.064	531.306	626.628	614.434	914.923	383.375	609.139	11.526	447.195	420.444	595.444	244.347	264.606	0.0845	0.917	0.735	0.366	0.0359	0.906	0.358	0.381	0.153
LOC103314312	cytochrome c oxidase subunit 7A, mitochondrial-like	186.37	208.919	104.829	182.984	109.503	224.578	160.65	189.866	186.53	225.79	1.62	154.744	229.61	184.386	68.29	157.055	0.0848	0.917	0.561	0.297	0.761	1	0.359	0.361	0.964
LOC662930	probable medium-chain specific acyl-CoA dehydrogenase, mitochondrial	32.861	40.17	39.75	34.302	37.528	38.093	31.322	27.193	58.445	47.178	54.271	66.931	62.039	47.87	63.102	49.766	0.0848	0.933	0.992	0.514	0.151	0.835	0.126	0.268	0.41
LOC660495	protein diaphanous isoform X1	33.913	36.83	55.855	46.334	37.288	38.168	41.884	42.681	43.91	43.047	60.98	52.904	39.623	39.97	40.18	40.276	0.0854	0.917	0.528	0.175	0.986	1	0.449	0.0462	0.897
LOC659274	protein disulfide-isomerase A3	153.67	168.828	96.4	122.113	94.164	109.785	98.978	164.024	149.852	180.185	1.427	137.893	182.379	175.894	87.173	131.334	0.0854	0.917	0.529	0.287	0.878	1	0.338	0.35	0.914
LOC103314356	dolichyl-diphosphooligosaccharide--protein glycosyltransferase subunit 1-like	24.097	21.976	18.026	38.677	11.401	24.866	23.476	28.695	8.93	18.858	0.482	14.746	10.789	16.548	10.039	9.461	0.0854	0.917	0.763	0.287	0.51	0.926	0.269	0.41	0.499
LOC103313987	41 kDa spicule matrix protein	35.378	24.708	3.858	4.414	22.653	3.368	17.796	38.588	1.884	2.049	0.013	12.855	12.56	0.428	2.633	0.285	0.0855	0.917	0.63	0.159	0.554	0.984	0.124	0.031	0.897
LOC103313251	uncharacterized protein LOC103313251	93.899	102.202	104.459	72.545	71.876	106.703	81.018	105.574	76.778	101.705	1.192	67.401	61.496	91.142	30.793	49.768	0.0855	0.917	0.689	0.326	0.248	1	0.36	0.361	0.679
LOC660172	glycine--tRNA ligase	47.991	54.983	58.124	46.974	64.24	56.816	58.576	36.831	62.131	51.982	79.45	69.476	67.038	63.737	86.288	69.604	0.0858	0.917	0.992	0.442	0.225	1	0.117	0.359	0.529
LOC661941	tektin-4	264.036	233.083	131.638	218.124	160.958	207.769	180.691	232.457	139.243	184.777	5.075	137.613	168.807	155.913	71.245	99.308	0.0866	0.917	0.735	0.307	0.461	1	0.366	0.357	0.697
LOC103314131	uncharacterized protein LOC103314131 isoform X2	16.463	21.513	17.73	18.015	21.352	12.964	13.24	11.246	32.859	24.256	45.512	26.133	23.539	20.994	41.346	25.094	0.0866	0.917	0.918	0.254	0.388	1	0.0779	0.185	0.819
LOC107397716	adenylate kinase isoenzyme 1-like	124.917	112.363	62.994	114.969	66.14	110.254	89.624	99.497	80.038	118.136	1.139	80.232	109.141	86.183	43.975	60.899	0.0872	0.917	0.597	0.271	0.867	1	0.342	0.341	0.897
LOC103315169	carbonic anhydrase 14-like	142.875	127.458	67.627	116.082	70.671	113.89	91.354	115.666	68.209	93.236	1.099	85.373	107.34	94.08	54.814	75.278	0.0877	0.917	0.599	0.248	0.946	1	0.312	0.323	0.968
LOC663580	intracellular protein transport protein USO1 isoform X1	10.337	11.983	10.587	12.097	12.74	10.511	12.074	19.644	10.084	8.873	0.373	10.794	6.458	9.438	5.234	7.945	0.0884	0.917	0.711	0.332	0.37	1	0.25	0.351	0.897
LOC107398532	uncharacterized protein LOC107398532	0.013	0.243	0.013	0.062	0.048	0.013	0.059	0.06	0.954	0.073	0.402	1.185	5.646	5.51	1.882	1.309	0.0884	0.917	0.992	0.779	0.0701	0.0296	0.781	0.178	0.56
LOC100142180	caspase-like protein	22.344	18.787	24.806	21.364	36.238	23.415	16.355	16.375	54.303	34.481	29.753	32.674	49.065	39.066	46.039	41.128	0.0885	0.917	0.992	0.79	0.0305	0.335	0.424	0.295	0.48
LOC664054	pathogenesis-related protein 5	107.559	39.498	14.095	114.505	169.912	62.803	30.752	36.03	337.488	324.452	247.964	124.902	539.073	510.467	332.792	355.184	0.0887	0.917	0.82	0.832	4.62e-06	0.011	0.648	0.547	0.00167
LOC103314676	CRISP/Allergen/PR-1	70.162	58.873	26.868	41.694	56.125	37.212	48.568	66.069	53.115	52.642	0.865	47.553	64.256	75.294	31.182	43.726	0.0888	0.917	0.578	0.313	0.866	1	0.392	0.31	0.897
LOC100142515	calpain-A	5.128	3.038	0.37	4.093	6.355	2.869	3.847	0.585	10.873	9.321	10.356	4.183	14.709	12.205	11.48	12.877	0.0893	0.917	0.992	0.592	0.0706	0.0998	0.455	0.346	0.278
LOC656161	B1 protein	13222	21264.4	13292.2	18238.8	16892.5	18470.8	17378	22457.3	23504.9	22283.2	31160.6	24874	23743.7	23517	37795.7	25865.8	0.0897	0.917	0.992	0.387	0.256	1	0.0922	0.0701	0.922
LOC663677	embryonic polarity protein dorsal isoform X1	21.779	22.397	33.612	42.753	29.709	32.153	31.982	22.373	20.652	12.922	23.113	17.822	14.838	15.778	11.264	12.877	0.0898	0.917	0.992	0.196	0.41	0.328	0.324	0.287	0.369
LOC662886	sialin	64.864	58.411	31.653	63.333	51.405	52.624	54.556	52.494	33.693	41.883	2.536	26.516	36.506	45.776	22.146	21.131	0.09	0.917	0.859	0.341	0.278	0.797	0.426	0.373	0.164
LOC655291	facilitated trehalose transporter Tret1-2 homolog	7.011	8.268	1.635	13.352	9.078	9.584	13.623	12.157	21.493	23.178	13.001	21.99	16.768	31.512	19.882	18.114	0.0903	0.917	0.467	0.43	0.0873	0.00015	0.558	0.51	0.00112
LOC662593	uncharacterized protein LOC662593	151.888	119.308	91.193	161.282	80.913	103.844	106.037	184.766	78.582	126.964	3.552	98.266	107.601	126.851	51.867	62.788	0.0903	0.917	0.667	0.312	0.459	1	0.305	0.388	0.633
LOC103312829	venom allergen 5-like isoform X1	38.459	47.504	29.518	40.78	29.022	35.136	30.687	43.254	20.014	34.785	0.646	34.312	29.804	30.033	17.844	27.007	0.0909	0.933	0.636	0.254	0.922	1	0.284	0.376	0.897
LOC107397882	ncRNA	12.652	12.845	2.214	2.421	9.641	0.079	11.29	12.968	16.03	13.4	30.079	2.512	19.319	14.832	23.611	18.224	0.091	0.917	0.992	0.834	0.00235	0.00331	0.85	0.747	0.326
LOC656620	cytochrome b5 reductase 4 isoform X1	3.75	6.433	13.489	1.533	8.826	1.064	5.962	7.616	15.623	22.456	23.518	18.805	16.888	20.033	20.867	15.346	0.091	0.917	0.993	0.352	0.244	0.249	0.442	0.0176	0.543
LOC103313322	trypsin-3-like	189.687	283.339	294.745	219.583	316.035	222.109	167.017	221.136	185.677	219.403	1.909	222.643	180.354	200.55	48.979	142.154	0.0914	0.917	0.697	0.313	0.409	1	0.358	0.351	0.914
LOC664279	YLP motif-containing protein 1 isoform X1	23.293	21.5	20.536	26.728	23.409	20.103	20.467	22.729	21.308	15.132	16.143	19.789	19.683	16.127	17.302	17.682	0.0917	0.917	0.992	0.157	0.606	0.529	0.197	0.316	0.34
LOC103314238	photoreceptor outer segment membrane glycoprotein 2 isoform X1	60.75	57.379	34.556	48.885	32.501	42.008	44.312	69.562	27.684	42.175	13.519	26.888	29.681	34.453	16.244	15.279	0.0919	0.917	0.985	0.215	0.39	1	0.109	0.637	0.032
LOC654859	muscle M-line assembly protein unc-89	215.408	177.756	175.859	183.257	167.992	174.412	200.693	232.64	141.965	156.863	127.851	157.958	141.532	147.622	127.076	150.775	0.0919	0.917	0.992	0.459	0.195	0.85	0.13	0.379	0.244
LOC103313095	uncharacterized protein LOC103313095	49.874	13.354	40.404	3.814	71.678	22.567	14.912	16.632	112.721	82.756	91.274	32.28	140.504	149.637	78.414	98.545	0.0919	0.917	0.992	0.667	0.00271	0.0762	0.6	0.25	0.545
LOC660071	malate dehydrogenase, mitochondrial	229.25	195.129	114.958	208.654	163.062	197.741	198.505	240.153	150.646	172.147	5.369	121.461	140.038	175.31	68.715	90.607	0.092	0.917	0.764	0.37	0.113	1	0.395	0.381	0.244
LOC103312868	tetratricopeptide repeat protein 25-like	162.062	150.499	74.229	123.739	112.551	118.657	114.822	154.281	99.798	118.573	3.505	91.021	118.152	118.21	55.18	97.893	0.0921	0.917	0.646	0.316	0.77	1	0.368	0.356	0.897
LOC103313537	protein MFAP1 homolog isoform X2	188.644	138.388	109.127	150.9	135.277	126.148	125.107	209.771	80.29	107.172	4.103	109.455	101.652	106.207	49.26	69.608	0.0921	0.917	0.813	0.349	0.22	1	0.331	0.361	0.627
LOC658515	receptor-type tyrosine-protein phosphatase F isoform X1	15.898	15.442	14.903	12.057	16.676	17.926	18.342	13.291	21.267	19.895	27.796	17.192	27.855	22.816	24.856	23.815	0.0921	0.923	0.973	0.552	0.178	0.61	0.241	0.17	0.721
LOC659605	uncharacterized protein LOC659605	12.922	12.568	8.61	14.026	9.298	13.794	10.112	12.549	10.214	16.671	0.389	8.583	11.419	8.722	3.34	7.641	0.0923	0.958	0.588	0.31	0.383	1	0.359	0.381	0.861
LOC107398723		0.013	0.152	0.013	0.05	0.013	0.013	0.013	0.013	0.045	0.204	0.013	3.818	0.185	0.048	0.059	0.039	0.0923	0.917	0.82	0.128	0.854	1	0.0198	0.764	0.276
LOC655928	40S ribosomal protein S24 isoform X1	859.33	820.461	823.329	860.331	789.562	850.346	731.824	571.051	970.257	972.513	1355.82	838.677	1134.17	1012.56	1285.01	1287.69	0.0927	0.917	0.992	0.832	0.0252	1	0.137	0.301	0.437
LOC660325	cytochrome c oxidase subunit 7A1, mitochondrial	368.43	352.671	466.365	458.072	405.911	412.139	397.64	261.435	479.321	478.395	774.768	375.532	490.762	557.52	520.844	591.795	0.0929	0.917	0.699	0.272	0.32	0.829	0.222	0.494	0.237
LOC103312604	uncharacterized protein LOC103312604	412.191	557.619	480.811	371.864	236.641	471.67	329.619	508.744	440.446	596.292	2.728	504.431	370.088	543.472	191.988	267.321	0.093	0.917	0.606	0.309	0.685	1	0.359	0.386	0.897
LOC659893	uncharacterized protein LOC659893 isoform X4	98.62	80.073	53.151	85.885	66.5	78.977	74.318	100.581	46.631	75.473	2.529	59.541	67.174	76.565	38.323	49.025	0.093	0.917	0.684	0.321	0.739	1	0.335	0.36	0.897
LOC661609	THO complex subunit 5 homolog	61.829	56.113	47.975	76.831	51.336	62.69	50.155	57.53	49.808	50.154	43.111	45.313	46.35	48.919	36.853	38.385	0.093	0.917	0.992	0.345	0.357	1	0.119	0.632	0.225
LOC660824	translationally-controlled tumor protein homolog	3252.2	3629.97	3270.39	3012.45	3601.41	3778.84	3287.2	2811.23	4162.52	3866.33	5438.58	4001.11	4418.34	4046.34	5201.65	5110.36	0.093	0.917	0.992	0.726	0.0299	1	0.124	0.219	0.574
LOC103312869	sphingomyelin phosphodiesterase	15.325	3.7	0.49	1.553	16.597	6.747	4.393	3.304	36.523	18.412	25.906	7.148	41.912	24.124	17.224	16.733	0.0942	0.917	0.873	0.5	0.0293	0.194	0.619	0.235	0.687
LOC103312154	uncharacterized protein LOC103312154	8.865	1.062	0.362	0.417	7.418	3.39	0.158	0.192	27.1	20.751	3.751	3.61	24.639	33.514	23.181	21.596	0.0942	0.917	0.992	0.832	0.00308	0.218	0.665	0.244	0.455
LOC103312860		776.362	836.777	596.899	711.476	470.138	872.524	466.532	570.061	781.535	902.121	3.476	606.507	876.415	882.021	250.671	532.695	0.0944	0.917	0.597	0.316	0.65	1	0.414	0.368	0.897
LOC659712	probable cytochrome P450 301a1, mitochondrial	187.629	154.738	112.192	177.604	104.896	133.722	133.98	167.446	142.082	175.91	1.504	140.718	163.817	166.41	106.739	138.006	0.0946	0.917	0.578	0.3	0.956	1	0.322	0.35	0.987
LOC103314843	uncharacterized protein LOC103314843	62.898	47.061	59.789	57.227	51.366	34.774	54.938	58.022	35.578	53.82	16.044	33.668	35.354	37.576	21.224	23.163	0.0954	0.923	0.836	0.196	0.505	1	0.0532	0.154	0.805
LOC663160	leukocyte elastase inhibitor isoform X1	942.992	1054.31	1117.65	903.396	1007.11	1219.96	811.415	820.418	605.601	718.019	11.97	596.498	705.325	746.206	269.318	439.293	0.0957	0.917	0.805	0.357	0.201	1	0.392	0.355	0.579
LOC662041	mitochondrial amidoxime reducing component 2	120.586	152.105	137.255	128.341	154.9	157.124	127.626	109.192	147.625	146.181	244.276	137.185	156.481	161.177	209.82	171.497	0.0958	0.917	0.761	0.37	0.241	1	0.0933	0.0891	0.897
LOC100141778	transmembrane protease serine 9	14.276	9.526	8.23	12.284	21.715	14.199	7.283	4.629	20.333	22.785	25.472	17.16	28.789	22.793	14.456	17.693	0.0959	0.917	0.992	0.832	0.0178	0.972	0.317	0.52	0.121
LOC661000	zinc finger MYND domain-containing protein 10 homolog	169.802	137.791	119.167	159.655	140.15	137.904	152.983	188.579	85.225	104.047	4.799	97.379	97.576	122.636	49.867	73.015	0.0975	0.942	0.828	0.396	0.0674	0.942	0.356	0.357	0.743
LOC658746	trichohyalin-like	278.38	237.74	137.505	214.057	174.351	183.448	194.432	291.536	150.487	187.849	4.627	174.599	199.636	181.169	92.096	121.712	0.0976	0.917	0.678	0.316	0.713	1	0.342	0.354	0.897
LOC107398645	NADPH-dependent diflavin oxidoreductase 1 isoform X1	17.22	15.421	14.241	19.713	19.777	16.067	20.21	15.456	32.78	23.898	25.83	28.381	26.403	28.244	31.976	25.739	0.0976	0.932	0.992	0.215	0.436	0.17	0.47	0.226	0.545
LOC107397404	luciferin 4-monooxygenase-like	5.015	5.685	15.59	1.948	21.432	10.695	8.716	6.219	0.203	0.238	0.283	0.787	0.996	0.817	0.045	0.202	0.0977	0.917	0.992	0.766	0.0448	0.448	0.303	0.0743	0.895
LOC663781	NFU1 iron-sulfur cluster scaffold homolog, mitochondrial isoform X1	144.839	132.377	86.736	106.684	137.72	106.448	125.435	94.164	151.631	131.854	148.208	165.174	177.447	160.035	158.455	173.803	0.0986	0.917	0.992	0.635	0.0832	0.928	0.204	0.311	0.39
LOC656961	mitogen-activated protein kinase kinase kinase 7	69.598	63.891	56.49	63.057	52.942	62.347	66.041	84.171	51.728	56.916	42.091	51.804	54.271	55.306	49.898	49.562	0.0996	0.917	0.992	0.472	0.206	0.976	0.184	0.599	0.119
LOC664028	diacylglycerol O-acyltransferase 1	32.788	41.354	43.921	42.162	37.974	39.326	47.044	35.829	49.941	67.482	63.087	68.366	40.466	89.452	60.87	61.418	0.0997	0.961	0.899	0.579	0.131	0.0519	0.82	0.718	0.14
LOC655761	uncharacterized protein LOC655761	72.576	63.534	48.046	74.948	33.583	47.875	47.402	65.417	38.245	59.161	2.382	39.34	50.083	43.289	19.728	24.232	0.101	0.917	0.735	0.263	0.683	1	0.312	0.378	0.597
LOC658602	nucleoside diphosphate-linked moiety X motif 8	94.923	77.987	67.912	101.255	71.785	71.238	73.367	79.394	59.9	73.746	3.064	50.192	57.4	63.938	39.534	27.072	0.101	0.928	0.789	0.303	0.552	1	0.389	0.357	0.315
LOC100141524	beta-1,4-glucuronyltransferase 1	14.635	9.926	8.782	2.085	8.41	6.75	9.776	11.229	7.499	7.051	0.219	6.371	5.734	11.435	2.769	4.448	0.102	0.917	0.195	0.413	0.0478	0.785	0.476	0.0733	0.897
Eif5		950.457	765.409	510.914	711.93	578.882	665.019	642.275	906.107	593.334	711.403	258.224	595.888	642.908	650.865	409.391	466.563	0.102	0.917	0.716	0.185	0.635	1	0.241	0.302	0.891
LOC103315104	uncharacterized protein LOC103315104	500.537	435.792	254.43	390.149	328.154	345.889	345.41	458.841	250.633	330.593	6.907	246.085	316.015	315.672	158.114	206.941	0.102	0.917	0.73	0.322	0.762	1	0.375	0.357	0.897
LOC658972	dynein heavy chain 6, axonemal	26.53	21.932	17.258	26.309	19.184	21.907	20.404	27.114	14.737	22.051	2.517	15.381	18.368	18.841	9.157	12.352	0.102	0.921	0.784	0.293	0.498	1	0.273	0.359	0.858
LOC663523	cytosol aminopeptidase	2350.77	1836.3	1322.78	2349.9	1362.54	1626.18	1732.3	2797.3	1285.32	2019.14	19.141	1502.67	1570.23	1891.37	899.114	1183.51	0.103	0.917	0.675	0.334	0.77	1	0.329	0.381	0.897
LOC103315076	trypsin alpha-3 isoform X1	19.422	10.793	1.838	18.29	13.043	13.078	7.547	12.322	37.315	24.265	22.257	16.392	39.797	30.203	25.122	32.331	0.103	0.917	0.754	0.508	0.0324	0.0121	0.546	0.365	0.0713
LOC661779	uncharacterized protein C15orf26	79.355	76.268	58.103	87.257	74.654	50.883	65.958	103.755	56.632	56.875	2.686	50.943	50.933	44.676	24.837	36.697	0.103	0.917	0.814	0.31	0.479	1	0.285	0.325	0.877
LOC655825	serine hydroxymethyltransferase isoform X2	105.034	110.865	94.894	153.131	121.586	105.661	114.039	138.417	114.557	101.161	100.684	100.352	120.885	97.54	106.074	84.698	0.103	0.917	0.851	0.476	0.167	1	0.0607	0.868	0.00721
LOC660823	3-ketodihydrosphingosine reductase	41.896	54.008	41.849	40.7	56.34	62.365	61.659	34.236	70.781	53.728	83.465	70.74	67.929	67.34	89.347	60.833	0.103	0.917	0.992	0.393	0.282	0.898	0.212	0.533	0.119
LOC659551	protein disulfide-isomerase A5	74.607	74.453	78.986	83.333	68.69	82.76	79.892	79.501	68.356	59.496	66.783	61.348	63.644	56.834	51.701	61.028	0.103	0.941	0.992	0.832	0.0448	0.774	0.166	0.378	0.291
LOC107397568	ncRNA	0.013	0.043	0.56	0.063	0.162	0.042	0.255	0.013	0.174	0.013	0.646	0.013	2.584	0.013	0.052	0.956	0.104	0.917	0.0806	0.456	0.25	0.121	0.604	0.649	0.465
LOC663192	ribosome maturation protein SBDS	152.706	130.467	114.063	128.96	118.265	106.686	97.743	116.345	108.8	131.726	67.878	96.052	109.436	115.693	76.416	90.038	0.104	0.917	0.654	0.171	0.767	1	0.346	0.152	0.897
LOC100142622	uncharacterized protein LOC100142622	371.02	334.146	205.872	266.163	255.535	324.348	275.742	353.267	201.599	273.819	7.016	199.049	234.253	211.378	104.264	119.523	0.104	0.917	0.779	0.37	0.192	1	0.414	0.385	0.22
LOC661942	ubiquitin conjugation factor E4 B	38.716	37.621	36.885	38.863	27.22	34.496	39.37	40.605	30.596	34.97	23.943	33.767	28.119	32.676	25.186	27.622	0.104	0.917	0.79	0.228	0.455	1	0.0577	0.328	0.789
LOC664217	uncharacterized protein LOC664217 isoform X1	127.12	126.584	123.89	111.981	130.607	109.542	113.118	140.763	101.483	117.878	91.726	110.057	100.169	114.368	103.079	86.512	0.104	0.917	0.958	0.615	0.144	1	0.0916	0.582	0.0689
LOC103312122	gamma-interferon-inducible lysosomal thiol reductase-like	18.898	14.435	15.206	1.685	18.576	16.976	14.726	15.158	24.579	28.737	24.368	23.488	26.674	31.404	33.352	24.432	0.104	0.917	0.992	0.433	0.0853	0.521	0.371	0.507	0.4
LOC659906	integrator complex subunit 1	18.586	18.211	17.064	22.091	20.251	18.822	20.579	27.342	19.511	20.118	11.699	19.565	16.099	18.393	11.795	14.782	0.106	0.917	0.474	0.741	0.0659	1	0.0197	0.499	0.405
LOC657564	uncharacterized protein LOC657564	1213.7	1054.36	644.053	925.507	805.946	984.606	796.562	1183.01	607.001	768.618	13.381	670.987	760.416	734.935	353.876	582.281	0.106	0.917	0.735	0.348	0.604	1	0.379	0.376	0.897
LOC100141550		48.775	55.379	41.955	43.448	33.785	48.533	47.414	40.085	36.64	35.979	0.531	22.382	28.176	32.71	13.34	4.275	0.106	0.984	0.822	0.132	0.799	1	0.439	0.167	0.897
LOC657821	26S proteasome non-ATPase regulatory subunit 2	29.133	22.472	16.095	30.112	19.494	26.071	24.588	27.699	12.7	28.497	5.483	17.911	15.998	20.27	8.137	14.227	0.106	0.917	0.89	0.41	0.165	1	0.188	0.506	0.617
LOC657811	histone-lysine N-methyltransferase SETD1B	7.761	11.385	15.734	17.211	14.166	10.858	11.061	20.686	9.646	9.658	11.859	15.645	9.072	14.017	10.092	8.096	0.106	0.0842	0.992	0.6	0.0865	1	0.149	0.765	0.0783
LOC661432	enkurin domain-containing protein 1 isoform X2	508.125	410.048	278.592	408.104	281.03	355.515	334.063	459.18	292.147	375.587	60.117	334.918	381.433	352.627	160.758	227.492	0.107	0.917	0.679	0.23	0.655	1	0.289	0.343	0.897
LOC100142134	paraplegin	53.677	52.075	55.715	45.946	45.327	49.372	48.232	45.897	41.259	44.297	33.497	41.694	40.215	40.901	37.936	42.828	0.107	0.917	0.992	0.161	0.785	0.44	0.344	0.0265	0.897
LOC663133	ATP-dependent RNA helicase Ddx1	27.96	22.858	22.005	19.735	19.852	25.946	23.805	22.884	17.902	14.339	14.046	14.91	16.452	12.726	18.938	14.698	0.107	0.919	0.992	0.382	0.257	0.154	0.632	0.372	0.384
LOC660461	cyclin-dependent kinase 8	92.985	92.327	66.538	83.382	80.732	79.169	82.678	103.931	62.013	62.649	69.084	60.696	72.144	72.245	58.741	51.844	0.107	0.917	0.992	0.393	0.261	1	0.0407	0.619	0.166
LOC663839	uncharacterized protein LOC663839 isoform X1	388.742	318.983	187.095	229.838	217.78	265.812	264.279	355.509	195.049	260.92	5.95	188.568	271.76	270.843	124.142	175.945	0.108	0.917	0.68	0.344	0.757	1	0.381	0.359	0.897
LOC107398214	titin-like	39.685	31.1	26.267	36.438	28.575	31.312	31.258	48.823	20.085	28.216	1.363	18.6	20.195	23.087	16.01	13.818	0.108	0.925	0.83	0.314	0.595	1	0.299	0.369	0.511
LOC659924	uncharacterized protein LOC659924	69.22	61.724	74.342	74.317	62.008	59.671	67.792	99.223	55.477	61.924	36.632	67.846	51.046	54.033	39.654	41.026	0.108	0.917	0.954	0.682	0.111	1	0.0477	0.447	0.313
LOC657071	oxysterol-binding protein 1 isoform X2	101.526	84.403	98.819	116.009	82.057	76.255	93.686	130.913	79.94	76.938	57.417	104.046	73.833	81.177	55.437	59.413	0.108	0.917	0.972	0.6	0.191	1	0.0636	0.583	0.155
LOC103313363	uncharacterized protein LOC103313363	131.388	104.216	68.159	88.938	87.392	85.366	85.165	123.994	65.477	84.591	25.287	58.763	73.363	75.117	42.147	56.773	0.108	0.917	0.991	0.212	0.583	1	0.291	0.292	0.79
LOC663483	pathogenesis-related protein 5	4.437	19.39	16.627	29.633	9.078	27.74	19.295	39.617	9.736	11.51	9.986	11.564	5.065	6.646	1.622	3.247	0.108	0.744	0.992	0.393	0.325	0.136	0.398	0.805	0.000885
LOC660924	protein Jumonji	9.217	11.084	11.253	8.846	10.863	10.668	10.31	11.194	11.94	7.772	14.584	11.285	10.168	8.391	8.676	8.644	0.109	0.923	0.0111	0.354	0.437	0.386	0.367	0.324	0.62
LOC662442	inter-alpha-trypsin inhibitor heavy chain H4 isoform X2	28.187	30.118	32.047	41.492	31.292	55.534	34.012	62.292	36.924	40.513	55.804	42.881	36.163	64.776	52.644	37.113	0.109	0.917	0.595	0.456	0.389	0.194	0.635	0.641	0.22
LOC663560	tektin-3 isoform X1	337.076	282.463	186.708	229.381	203.45	236.964	221.414	328.4	155.1	227.09	5.204	155.155	219.764	206.136	101.086	136.752	0.109	0.917	0.743	0.329	0.744	1	0.376	0.361	0.897
LOC657444	LOW QUALITY PROTEIN: brachyurin	31.187	22.944	3.276	29.411	40.244	34.436	16.457	17.331	55.389	50.041	74.626	59.438	58.809	63.205	55.165	66.401	0.109	0.917	0.993	0.522	0.00333	0.323	0.386	0.404	0.0399
LOC661317	tetratricopeptide repeat protein 29	33.477	22.01	2.174	26.666	13.871	16.235	22.535	25.966	19.49	20.776	0.463	16.771	22.399	20.054	5.938	14.584	0.11	0.917	0.468	0.379	0.336	1	0.455	0.409	0.897
LOC103314593	choline transporter-like protein 1 isoform X1	56.706	53.112	33.244	47.591	42.315	54.878	45.841	50.897	35.923	39.093	0.784	38.947	47.043	56.331	31.244	35.686	0.11	0.946	0.625	0.316	0.958	1	0.352	0.346	0.947
LOC100141546	protein-methionine sulfoxide oxidase Mical	102.744	91.854	73.807	99.549	84.929	83.58	86.607	119.007	75.428	89.618	44.196	81.623	80.217	88.398	59.11	72.325	0.11	0.917	0.712	0.177	0.595	1	0.181	0.249	0.897
LOC658536	AP-1 complex subunit mu-1-like isoform X1	23.202	18.969	15.005	15.517	13.423	16.464	15.208	20.113	12.207	13.96	0.381	13.483	17.34	17.119	5.367	1.736	0.11	0.929	0.78	0.22	0.577	1	0.432	0.219	0.788
LOC655011	serine/threonine-protein kinase 32B isoform X1	40.412	38.576	43.05	37.255	33.391	31.297	36.452	42.155	16.767	26.623	16.657	23.614	27.021	25.217	13.962	21.489	0.11	0.975	0.992	0.541	0.0904	0.976	0.118	0.386	0.214
LOC664093	protein lin-9 homolog isoform X2	40.234	34.02	34.991	48.532	30.669	34.101	31.785	52.492	32.704	32.375	27.494	41.6	27.81	33.819	23.521	27.93	0.111	0.917	0.667	0.716	0.184	1	0.0309	0.795	0.228
LOC658745	triokinase/FMN cyclase	32.78	24.117	15.757	36.342	15.584	25.804	25.022	32.51	15.259	20.85	1.424	15.989	15.494	20.342	10.007	14.741	0.111	0.917	0.821	0.317	0.551	1	0.304	0.443	0.598
LOC661684	short-chain specific acyl-CoA dehydrogenase, mitochondrial	31.791	32.695	35.657	31.728	42.772	39.843	42.195	29.708	43.078	46.549	47.197	34.033	45.961	48.81	46.388	45.1	0.111	0.917	0.992	0.357	0.529	0.287	0.447	0.369	0.458
LOC660900	CAD protein	10.355	12.036	16.464	10.014	14.31	10.058	13.765	11.721	20.763	14.679	19.54	21.278	18.514	15.745	22.986	18.701	0.111	0.917	0.992	0.543	0.0823	0.521	0.347	0.256	0.659
LOC655313	semaphorin-5A	13.968	14.917	26.919	19.321	16.373	18.237	20.832	16.233	27.899	27.561	32.299	27.382	30.707	30.872	37.002	29.06	0.111	0.917	0.999	0.621	0.0752	0.537	0.329	0.312	0.465
LOC660102	probable ATP-dependent RNA helicase DDX49	53.412	51.117	48.823	34.52	51.484	49.181	42.249	41.111	58.896	48.338	78.113	55.236	58.442	52.519	66.011	51.166	0.112	0.917	0.735	0.344	0.316	1	0.109	0.195	0.897
LOC662808	PCTP-like protein isoform X1	170.045	148.224	114.553	160.985	132.513	134.434	123.58	192.124	103.4	98.826	5.276	93.848	81.48	116.652	50.685	62.88	0.113	0.917	0.882	0.441	0.0032	0.573	0.41	0.426	0.0658
LOC103313476	facilitated trehalose transporter Tret1	0.648	0.307	0.274	0.059	0.062	0.047	0.186	0.033	7.121	3.632	1.827	5.688	6.439	0.308	9.224	0.291	0.113	0.923	0.989	0.563	0.296	0.289	0.419	0.432	0.47
LOC103312709	uncharacterized protein LOC103312709	12.688	19.957	2.097	2.131	21.169	2.166	12.27	0.553	0.26	0.992	0.013	0.229	0.055	0.067	0.349	1.289	0.113	0.917	0.992	0.194	0.479	0.117	0.684	0.0281	0.897
LOC664436	centromere-associated protein E	100.616	90.245	59.173	92.169	73.913	79.13	75.309	110.493	57.854	70.473	36.881	63.888	67.576	63.487	42.762	54.644	0.114	0.917	0.992	0.214	0.481	1	0.215	0.455	0.471
LOC664251	DNA-directed RNA polymerases I, II, and III subunit RPABC2	386.802	373.818	283.667	389.129	425.985	365.109	366.836	358.756	233.832	265.156	264.012	243.788	259.675	234.357	300.227	267.159	0.114	0.924	0.992	0.442	0.244	0.142	0.702	0.488	0.148
LOC660043	uncharacterized protein LOC660043	26.833	20.871	29.593	4.092	42.98	29.13	13.328	2.64	89.126	78.267	78.624	47.876	102.67	107.015	55.525	81.552	0.114	0.917	0.992	0.639	0.123	0.00804	0.594	0.0408	0.563
LOC100142608	uncharacterized protein LOC100142608, partial	0.186	2.291	0.121	0.152	0.045	0.038	0.128	0.036	2.542	0.179	3.487	0.466	2.576	0.041	0.541	1.932	0.115	0.917	0.528	0.756	0.179	0.194	0.587	0.366	0.439
LOC662733	DEAD-box helicase Dbp80	52.09	54.343	50.981	71.689	56.737	45.076	59.557	49.812	33.107	33.779	55.998	32.766	36.545	33.53	49.886	40.952	0.115	0.925	0.533	0.204	0.582	0.411	0.569	0.233	0.538
LOC107398357	uncharacterized protein LOC107398357	90.351	82.324	69.464	90.527	62.035	56.278	72.637	110.157	63.653	68.429	2.998	40.772	63.256	59.971	22.216	38.38	0.115	0.917	0.836	0.362	0.285	1	0.368	0.374	0.538
LOC660240	scavenger receptor class B member 1	4.049	3.992	8.36	0.876	5.743	1.771	10.18	1.4	26.745	21.175	34.889	18.387	26.134	13.24	22.202	15.661	0.115	0.917	0.992	0.0498	0.663	0.416	0.327	0.0056	0.778
LOC657289	isocitrate dehydrogenase	125.448	135.105	154.967	124.511	122.431	140.048	132.273	120.475	162.914	148.427	154.756	157.169	148.402	172.44	147.616	167.819	0.115	0.917	0.992	0.719	0.0771	0.397	0.344	0.656	0.0757
LOC661866	UDP-glucuronosyltransferase 1-7	3.225	0.457	0.807	0.511	3.579	0.416	1.266	0.131	7.483	1.576	11.546	4.069	6.853	6.659	5.981	8.4	0.115	0.917	0.992	0.8	0.0255	0.829	0.146	0.372	0.636
LOC664048	28S ribosomal protein S22, mitochondrial	43.426	46.237	34.732	34.067	54.841	56.761	50.77	34.75	65.184	48.182	86.756	41.51	61.166	57.998	56.366	68.272	0.116	0.917	0.992	0.253	0.64	1	0.211	0.337	0.559
LOC103314096	tubulin polyglutamylase TTLL4 isoform X4	59.648	52.226	57.68	47.524	52.876	40.074	50.348	72.148	42.366	49.69	29.692	52.025	42.987	44.878	32.133	37.219	0.117	0.917	0.97	0.339	0.339	1	0.117	0.281	0.577
LOC657885	anoctamin-10 isoform X1	122.909	91.043	67.709	116.838	79.175	92.574	90.211	141.912	68.309	81.677	25.826	57.267	71.707	78.06	36.898	44.87	0.117	0.917	0.992	0.333	0.332	1	0.177	0.418	0.421
LOC660296	multidrug resistance-associated protein 4	12.044	12.476	20.241	21.863	14.757	15.622	14.523	13.838	24.019	20.272	22.105	20.996	23.666	26.68	26.513	18.258	0.117	0.917	0.992	0.757	0.00837	0.172	0.71	0.0881	0.76
LOC107398287	putative gustatory receptor 28b	0.835	0.666	0.163	0.013	0.837	0.754	0.013	0.216	0.013	0.013	0.242	0.046	0.05	0.013	0.013	0.037	0.118	0.917	0.992	0.394	0.274	0.141	0.85	0.371	0.333
LOC103313971	uncharacterized protein LOC103313971 isoform X1	65.487	64.662	46.416	59.042	70.828	62.475	61.18	65.77	51.164	53.013	40.072	51.227	51.164	43.688	41.209	44.705	0.119	0.917	0.992	0.731	0.0746	0.463	0.508	0.225	0.666
LOC107398304		9.15	8.537	14.398	7.243	10.324	5.879	6.645	8.089	5.395	4.665	4.44	3.939	7.369	5.614	7.102	7.435	0.12	0.917	0.992	0.0594	0.897	0.379	0.351	0.324	0.663
LOC659887	pyrimidodiazepine synthase	84.48	106.773	97.756	107.808	126.705	100.713	124.894	81.349	52.716	55.082	80.302	48.418	59.67	48.876	62.692	60.161	0.12	0.917	0.992	0.572	0.156	0.229	0.542	0.354	0.435
LOC663905	inhibitor of apoptosis 2	65.066	65.834	62.1	69.86	64.928	73.438	61.372	80.622	53.197	57.564	43.603	53.734	49.97	51.928	49.496	41.087	0.12	0.942	0.992	0.815	0.0675	0.994	0.158	0.833	0.00614
LOC662754	glutathione S-transferase	669.873	628.951	584.005	606.467	604.081	623.04	562.763	446.533	731.978	661.211	776.124	615.602	815.844	781.579	749.235	774.629	0.12	0.917	0.992	0.837	0.0207	0.913	0.262	0.579	0.224
LOC658525	uncharacterized protein LOC658525	60.677	58.254	43.165	67.662	40.733	58.48	34.973	5.255	119.938	89.872	148.099	73.386	119.979	91.864	133.684	136.978	0.121	0.917	0.838	0.0102	0.408	0.00402	0.424	0.000278	0.658
LOC661714	pyridoxal kinase	77.449	73.576	95.544	53.238	103.933	78.148	84.982	59.692	79.507	81.183	99.766	90.427	96.845	98.205	117.043	112.543	0.122	0.822	0.992	0.668	0.227	1	0.0176	0.833	0.223
LOC663086	cAMP and cAMP-inhibited cGMP 3\\',5\\'-cyclic phosphodiesterase 10A	94.944	73.488	47.496	88.639	54.582	65.894	69.371	94.441	54.667	72.393	13.089	52.747	66.46	66.619	31.599	47.468	0.123	0.917	0.765	0.191	0.784	1	0.251	0.371	0.897
LOC100142601	phosphoribosylformylglycinamidine synthase	10.092	12.64	15.921	18.789	14.679	18.549	14.553	15.047	26.273	20.756	25.086	27.233	19.39	19.855	25.037	21.98	0.124	0.917	0.992	0.15	0.794	0.118	0.77	0.366	0.325
LOC664400	ribosomal RNA small subunit methyltransferase NEP1	10.172	17.919	18.555	28.275	25.069	17.989	24.767	2.357	39.26	39.72	48.997	25.678	31.522	38.958	46.553	59.717	0.124	0.917	0.992	0.168	0.371	0.0549	0.417	0.133	0.505
LOC662151	uncharacterized protein LOC662151 isoform X2	0.887	7.196	0.965	0.056	4.456	3.956	8.138	1.188	9.162	1.388	14.027	15.365	17.879	9.593	9.826	3.227	0.124	0.917	0.992	0.196	0.873	0.865	0.258	0.373	0.479
LOC662884	sodium/hydrogen exchanger 10-like isoform X1	9.74	10.797	5.439	14.031	6.137	9.872	7.052	11.628	7.032	7.344	2.785	5.019	5.557	5.912	2.452	3.654	0.124	0.917	0.992	0.368	0.36	1	0.241	0.698	0.14
LOC100141608	acyl-CoA synthetase family member 4 isoform X1	4.055	3.385	0.734	0.22	4.286	4.905	5.348	4.095	4.254	3.384	4.403	6.815	5.087	4.106	6.214	3.029	0.124	0.917	0.992	0.45	0.885	1	0.36	0.591	0.265
LOC657520	UDP-N-acetylglucosamine pyrophosphorylase 1	4.134	5.63	1.131	9.991	8.059	8.105	8.113	6.813	14.83	17.536	15.302	11.842	13.957	16.458	13.328	19.529	0.124	0.917	0.992	0.456	0.186	0.0549	0.475	0.465	0.0493
LOC656171	cytochrome b5 isoform A	15.075	12.257	17.412	2.379	13.882	21.93	13.767	1.621	3.001	51.212	34.908	44.333	17.235	115.15	70.995	37.13	0.125	0.917	0.553	0.753	0.042	0.429	0.347	0.616	0.237
LOC103313149	venom allergen 5-like	1060.43	883.368	535.98	875.145	654.88	836.451	706.422	896.475	531.084	692.698	11.092	532.087	709.202	727.703	368.294	566.445	0.125	0.917	0.723	0.351	0.878	1	0.398	0.382	0.897
LOC100142523	15-hydroxyprostaglandin dehydrogenase	372.86	294.198	206.106	264.935	230.204	276.89	253.562	344.564	195.383	259.289	7.143	194.498	241.774	241.919	103.555	130.547	0.125	0.917	0.784	0.388	0.291	1	0.43	0.4	0.479
LOC660820	chromatin-remodeling complex ATPase chain Iswi	119.28	105.653	78.827	83.946	84.256	91.85	95.765	118.056	76.078	85.23	40.477	71.43	81.003	82.335	56.528	65.13	0.125	0.917	0.992	0.339	0.369	1	0.254	0.298	0.75
LOC659170	tyrosine-protein phosphatase non-receptor type 23	26.633	23.23	28.537	26.633	22.32	22.847	27.457	25.8	19.622	25.056	15.972	20.829	18.117	21.166	14.662	15.024	0.125	0.929	0.992	0.545	0.301	1	0.198	0.31	0.523
LOC657591	dnaJ homolog subfamily C member 16 isoform X2	31.911	27.6	19.341	27.698	28.115	33.043	29.116	32.051	25.542	26.81	17.875	20.69	18.851	17.511	16.64	20.444	0.125	0.917	0.992	0.817	0.0501	0.214	0.604	0.487	0.231
LOC107398314	uncharacterized protein LOC107398314	87.638	116.416	79.354	111.126	100.709	117.487	77.095	91.243	75.057	83.15	1.152	85.298	104.636	84.962	25.611	55.118	0.126	0.967	0.702	0.313	0.784	1	0.406	0.386	0.897
LOC655198	exosome component 10	31.413	35.386	31.573	38.771	44.598	42.895	35.626	29.524	35.881	30	40.631	30.908	31.81	24.667	34.088	33.489	0.126	0.917	0.793	0.832	0.0574	0.0182	0.85	0.636	0.247
LOC100142070	PHD finger protein 12	203.223	174.433	115.855	181.371	155.414	161.334	146.855	194.565	133.051	170.324	58.338	134.603	146.043	168.516	88.837	105.826	0.126	0.917	0.834	0.238	0.571	1	0.334	0.34	0.897
LOC103313986	sialin-like	58.835	47.297	26.508	42.435	39.676	42.805	45.36	55.378	4.64	34.176	0.543	17.638	17.591	27.416	11.198	21.002	0.126	0.917	0.979	0.461	0.07	1	0.152	0.464	0.283
LOC661586	V-type proton ATPase subunit D isoform X2	140.323	134.322	69.278	102.138	97.231	106.073	109.826	109.874	64.723	72.52	21.864	68.94	85.562	86.965	36.679	53.814	0.126	0.917	0.991	0.167	0.694	1	0.385	0.264	0.897
LOC100141816	androgen-dependent TFPI-regulating protein	57.413	68.47	27.733	45.467	48.652	47.985	50.871	60.349	30.561	64.651	0.87	35.431	58.33	55.964	25.564	35.52	0.127	0.917	0.68	0.359	0.885	1	0.418	0.382	0.897
LOC100141857	uncharacterized protein LOC100141857	58.536	38.252	28.872	36.528	29.039	36.873	33.836	39.542	30.621	41.069	0.707	17.776	34.331	30.797	20.297	23.62	0.127	0.917	0.715	0.286	0.952	1	0.402	0.324	0.897
LOC662688	tetratricopeptide repeat protein 39C isoform X2	141.758	110.21	73.734	105.098	72.099	106.496	99.353	129.256	67.553	101.211	3.699	62.86	90.455	92.939	34.592	57.457	0.127	0.917	0.79	0.383	0.361	1	0.43	0.418	0.64
LOC661545	SHC SH2 domain-binding protein 1	99.995	85.51	72.785	91.538	63.406	74.378	77.113	105.23	59.142	90.86	37.376	69.026	71.159	81.533	39.5	57.002	0.127	0.917	0.828	0.196	0.528	1	0.133	0.455	0.788
LOC103313391	uncharacterized protein LOC103313391	55.983	28.297	7.614	133.786	77.318	74.591	32.917	40.352	189.125	169.253	157.459	127.887	215.144	260.662	176.766	240.809	0.127	0.917	0.992	0.679	0.000427	0.0383	0.539	0.535	0.0173
LOC657326	ATP synthase subunit d, mitochondrial	459.412	408.992	483.891	439.171	424.33	438.218	461.868	409.383	482.783	513.675	594.73	532.397	536.861	534.933	602.805	571.337	0.127	0.928	0.992	0.799	0.0365	1	0.103	0.603	0.116
LOC659412	mitochondrial basic amino acids transporter	1.317	0.253	1.152	0.013	1.534	0.063	9.703	1.045	4.855	3.978	0.051	0.231	5.713	5.485	1.429	1.251	0.128	0.917	0.649	0.268	0.706	0.692	0.34	0.593	0.372
LOC658019	aldose reductase	56.299	64.226	107.269	78.146	67.162	54.431	74.266	52.57	115.844	85.883	134.657	95.184	96.272	92.66	110.55	106.316	0.128	0.917	0.992	0.383	0.372	0.406	0.531	0.386	0.558
LOC103312366	maternal embryonic leucine zipper kinase	55.489	38.321	31.203	43.892	33.707	43.122	36.038	51.444	30.174	37.241	17.075	33.553	35.2	33.786	22.577	28.395	0.129	0.917	0.721	0.0718	0.764	1	0.126	0.367	0.814
LOC662581	radial spoke head protein 6 homolog A	98.301	81.106	69.503	88.128	75.356	58.414	67.289	83.591	44.706	57.295	3.012	41.442	57.051	53.492	24.734	23.771	0.129	0.933	0.918	0.383	0.272	1	0.423	0.39	0.235
LOC657536	40S ribosomal protein S17	1390.22	1503.12	1502.23	1367.88	1425.24	1572.31	1378.95	1043.69	1467.52	1592.99	2103.29	1416.84	1782.16	1771.56	2062.88	1884.11	0.131	0.917	0.87	0.783	0.139	1	0.13	0.385	0.434
LOC659442	venom allergen 5	194.662	295.229	167.072	228.466	113.917	235.423	151.192	245.844	390.12	603.178	2.836	484.238	447.756	526.812	185.211	371.007	0.132	0.349	0.616	0.431	0.0449	0.0329	0.508	0.51	0.178
LOC663957	fas-binding factor 1	20.469	13.228	10.288	15.358	8.676	12.603	13.486	14.978	9.826	10.318	3.852	11.917	9.085	10.945	4.031	8.831	0.132	0.917	0.667	0.0894	0.691	1	0.0809	0.292	0.897
LOC663112	cAMP and cAMP-inhibited cGMP 3\\',5\\'-cyclic phosphodiesterase 10A	195.997	184.825	114.135	164.967	114.356	151.173	141.718	192.607	82.725	118.788	3.847	97.912	92.545	113.4	56.664	75.942	0.132	0.917	0.864	0.337	0.725	1	0.384	0.425	0.676
LOC656344	26S protease regulatory subunit 6B	177.756	178.118	164.975	175.275	155.696	174.75	156.119	160.721	144.986	140.167	112.231	120.806	142.02	128.569	118.017	125.054	0.132	0.952	0.992	0.295	0.469	0.805	0.323	0.526	0.168
LOC661937	3-hydroxy-3-methylglutaryl-coenzyme A reductase	24.917	26.012	28.613	32.507	21.9	24.895	30.711	34.056	21.298	18.179	17.952	24.387	17.011	24.264	16.603	16.864	0.132	0.917	0.992	0.598	0.217	1	0.0301	0.421	0.421
LOC107398473		0.616	0.044	0.141	0.044	0.013	0.013	0.15	0.013	1.219	1.193	0.275	0.096	4.096	1.003	1.629	0.84	0.132	0.917	0.992	0.832	0.0224	0.0745	0.847	0.544	0.337
LOC654982	cytochrome b5	23.699	21.042	28.91	40.088	31.785	28.624	37.68	0.454	41.209	32.3	31.618	5.319	49.903	62.265	34.498	29.003	0.132	0.293	0.992	0.837	0.0517	0.381	0.469	0.894	0.476
LOC103313466	uncharacterized protein LOC103313466	162.511	129.844	109.893	136.71	110.112	109.436	120.636	150.265	99.412	120.864	82.356	118.745	133.901	133.212	84.099	101.946	0.133	0.917	0.712	0.152	0.583	0.78	0.314	0.275	0.897
LOC103314382	nuclear cap-binding protein subunit 3	31.458	33.481	29.821	43.37	31.08	24.806	38.78	39.238	30.828	28.321	26.243	34.793	22.758	25.182	24.958	26.283	0.133	0.917	0.992	0.69	0.272	0.917	0.324	0.347	0.47
LOC661755	breast carcinoma-amplified sequence 3 homolog isoform X1	23.766	28.111	28.551	23.18	29.047	28.942	34.872	28.736	22.694	26.168	24.136	19.374	20.992	27.071	22.055	23.315	0.133	0.917	0.992	0.778	0.174	0.707	0.267	0.178	0.722
LOC655121	ATP-binding cassette sub-family B member 10, mitochondrial isoform X2	40.077	38.474	39.355	53.94	39.132	33.594	38.999	38.596	42.638	49.48	38.287	46.417	42.098	38.604	39.092	36.064	0.135	0.817	0.762	0.393	0.879	0.52	0.319	0.97	0.112
LOC664570	testis-specific serine/threonine-protein kinase 1	420.251	341.762	216.075	323.337	247.391	294.157	295.42	352.874	209.428	286.608	7.455	211.214	251.601	275.831	135.697	153.573	0.135	0.917	0.796	0.384	0.528	1	0.438	0.409	0.597
LOC103312551	proteasome inhibitor PI31 subunit	87.279	77.427	91.907	112.815	77.267	75.186	72.7	72.096	73.976	72.436	40.776	54.64	59.472	60.997	54.659	44.045	0.135	0.917	0.992	0.0342	0.869	1	0.169	0.0651	0.735
LOC656461	protein-L-isoaspartate O-methyltransferase domain-containing protein 1	34.13	26.695	36.648	29.888	38.422	40.289	35.597	20.488	16.278	19.447	24.752	19.679	15.981	24.643	20.221	20.19	0.135	0.917	0.992	0.773	0.0516	0.293	0.563	0.311	0.55
LOC661886	nuclear receptor subfamily 2 group E member 1 isoform X5	19.457	15.442	1.641	15.477	11.3	12.496	11.804	16.288	16.422	20.352	0.426	16.646	18.742	26.603	12.486	20.779	0.136	0.917	0.385	0.412	0.861	1	0.474	0.471	0.897
LOC659537	protein phosphatase PTC7 homolog	81.679	109.49	107.32	123.152	91.963	122.771	136.55	109.512	76.971	62.977	118.297	72.639	80.963	97.067	112.987	96.899	0.136	0.917	0.918	0.39	0.555	0.524	0.709	0.506	0.244
LOC657331	large subunit GTPase 1 homolog	51.068	42.944	41.077	39.507	36.298	37.07	44.224	45.72	37.86	31.647	28.417	25.209	44.985	34.23	26.909	26.257	0.136	0.917	0.992	0.397	0.303	1	0.255	0.464	0.333
Pmp2-a	peritrophic matrix protein 2-a	12.759	4.921	2.66	3.559	32.302	0.294	1.43	5.291	55.384	40.953	31.965	20.094	23.876	34.708	24.822	40.409	0.136	0.917	0.992	0.807	0.119	0.0519	0.831	0.574	0.244
LOC659075	NAD(P)H-hydrate epimerase isoform X1	39.546	37.03	43.954	34.286	39.014	33.691	35.375	18.184	33.762	37.64	45.323	31.467	40.916	41.808	45.798	42.378	0.136	0.917	0.992	0.832	0.159	1	0.159	0.862	0.273
LOC660651	MICOS complex subunit Mic25 isoform X2	476.639	429.197	351.131	421.2	398.627	423.672	408.255	502.096	376.494	404.186	295.874	358.873	358.574	359.107	330.863	328.513	0.137	0.917	0.916	0.681	0.0403	0.73	0.384	0.523	0.28
LOC658821	dihydropyrimidine dehydrogenase	59.816	68.924	70.24	83.613	62.698	69.488	69.183	52.128	76.749	73.916	88.713	60.512	82.046	75.38	83.563	91.178	0.137	0.917	0.991	0.631	0.178	1	0.0475	0.342	0.441
LOC659592	receptor-type tyrosine-protein phosphatase C-like isoform X1	35.431	34.112	41.047	23.578	40.846	39.021	41.507	32.335	45.215	45.286	56.412	44.685	52.641	47.561	53.154	60.762	0.137	0.917	0.992	0.575	0.206	0.992	0.225	0.811	0.21
LOC657818	flap endonuclease GEN isoform X1	22.475	25.632	24.859	23.173	26.637	24.191	25.676	16.123	18.338	17.91	15.777	16.601	17.456	13.721	18.662	17.462	0.137	0.917	0.992	0.717	0.117	0.0789	0.716	0.569	0.24
LOC662295	eukaryotic translation initiation factor 4E-1A	280.471	274.161	203.313	271.618	272.084	280.716	287.167	269.231	184.531	178.963	183.157	184.557	178.68	169.604	200.975	172.932	0.137	0.931	1	0.557	0.214	0.227	0.577	0.719	0.0238
LOC661143	peptide transporter family 1 isoform X1	6.192	3.606	0.436	0.938	4.158	5.076	5.592	3.626	2.693	1.932	0.189	0.147	4.011	3.254	0.534	2.377	0.138	0.917	0.723	0.611	0.421	0.118	0.785	0.334	0.45
LOC107398689		307.816	278.636	180.525	304.949	247.533	331.649	253.374	333.898	238.671	253.413	103.77	182.424	260.259	255.689	136.51	151.972	0.138	0.917	0.82	0.41	0.315	1	0.273	0.545	0.21
LOC100216359	allatotropin II preprohormone precursor	58.468	51.125	76.528	76.741	59.329	42.582	63.838	41.746	33.188	23.842	23.266	29.112	40.56	33.275	25.048	30.667	0.138	0.917	0.992	0.106	0.794	0.875	0.204	0.078	0.877
LOC103314632	centrosome-associated protein 350-like	58.628	54.501	50.703	48.732	51.172	51.713	46.927	47.998	43.089	43.38	34.977	45.758	39.676	44.15	34.622	34.056	0.138	0.956	0.992	0.384	0.428	0.638	0.489	0.093	0.89
LOC661792	lipase 3	3.495	0.4	0.258	0.855	1.641	3.11	1.415	0.193	18.442	2.904	14.889	10.244	24.318	13.744	16.057	21.927	0.138	0.917	0.992	0.537	0.235	0.754	0.253	0.363	0.464
LOC662037	uncharacterized protein LOC662037	50.122	46.26	8.771	74.404	65.713	51.056	38.894	38.351	254.296	171.407	174.181	88.145	244.161	258.631	147.916	237.075	0.138	0.919	0.992	0.749	2.39e-05	0.000679	0.705	0.484	0.0494
LOC662818	DNA mismatch repair protein Msh3	106.535	114.078	81.885	101.863	99.542	100.224	90.873	100.252	110.141	82.597	101.74	66.565	115.433	79.933	98.001	84.282	0.139	0.917	0.0573	0.182	0.743	0.819	0.303	0.61	0.448
LOC663438	alpha-tocopherol transfer protein-like isoform X1	127.504	126.734	165.804	119.127	124.391	167.377	142.058	82.89	151.61	121.801	211.229	123.574	141.458	127.633	196.425	158.124	0.139	0.917	0.813	0.717	0.114	1	0.134	0.701	0.432
LOC661805	cyclin-dependent kinase-like 1 isoform X1	94.059	70.009	28.198	78.678	51.353	44.554	72.681	78.196	41.276	61.208	2.853	43.804	55.512	60.637	21.003	30.192	0.139	0.465	0.863	0.39	0.37	1	0.423	0.431	0.534
LOC663097	succinate dehydrogenase	81.958	59.898	45.111	82.08	43.32	54.973	56.183	61.515	46.867	71.295	13.759	33.18	52.126	56.434	26.99	44.512	0.14	0.917	0.599	0.099	0.883	1	0.213	0.426	0.664
LOC103314259	uncharacterized protein LOC103314259	114.55	175.72	179.727	115.665	164.745	206.739	111.535	110.405	219.381	215.071	1.837	207.234	193.238	193.644	61.31	100.267	0.14	0.917	0.64	0.386	0.494	1	0.499	0.402	0.86
LOC664051	retinol dehydrogenase 12	24.872	21.51	42.972	22.591	22.248	33.481	34.999	29.928	28.463	24.522	19.396	26.501	17.04	22.776	17.707	11.665	0.14	0.917	0.838	0.498	0.344	1	0.159	0.313	0.498
LOC661242	dnaJ protein homolog 1	11.617	16.93	34.093	34.613	13.264	24.508	29.492	18.479	18.39	39.411	34.584	42.145	23.187	38.458	25.017	39.162	0.14	0.917	0.992	0.334	0.415	0.185	0.852	0.433	0.628
LOC660585	colorectal mutant cancer protein isoform X1	46.895	47.516	43.349	55.498	40.24	33.042	44.097	56.953	38.517	42.378	37.958	44.166	37.84	37.751	33.858	30.536	0.14	0.917	0.992	0.612	0.455	1	0.0717	0.833	0.173
LOC661730	dipeptidyl peptidase 3	21.597	19.482	23.364	18.768	22.488	19.432	24.826	22.284	25.193	25.215	29.045	33.786	24.696	27.62	36.124	28.763	0.14	0.923	0.992	0.695	0.0434	1	0.25	0.768	0.0503
LOC100142602	lysM and putative peptidoglycan-binding domain-containing protein 2	152.064	151.945	102.983	147.067	130.663	100.971	133.89	183.763	125.367	153.555	79.802	136.878	158.167	114.579	96.097	121.207	0.141	0.917	0.416	0.0441	0.686	1	0.135	0.288	0.755
LOC103314845	uncharacterized protein LOC103314845	757.991	711.091	409.143	675.08	537.481	601.84	566.177	633.54	486.838	606.593	50.385	461.918	664.245	647.754	310.181	466.168	0.141	0.917	0.672	0.256	0.897	1	0.405	0.361	0.934
LOC663048	glutathione S-transferase 1, isoform D	97.265	106.704	109.411	98.072	77.207	82.274	85.943	84.826	64.766	57.291	78.927	42.737	57.708	36.756	62.179	62.33	0.142	0.975	0.911	0.122	0.735	0.616	0.245	0.833	0.0737
LOC656278	F-box only protein 11	70.447	55.147	63.687	53.662	51.841	49.486	69.249	64.661	44.003	54.085	45.336	55.369	41.308	42.293	40.735	43.369	0.142	0.917	0.992	0.747	0.205	0.876	0.118	0.237	0.788
LOC100142373	oxidoreductase-like domain-containing protein 1 isoform X2	235.182	253.25	157.849	164.458	204.041	228.265	199.194	161.279	147.184	167.894	65.105	160.955	174.267	172.37	115.395	104.715	0.143	0.917	0.85	0.14	0.759	1	0.625	0.285	0.718
LOC655694	tubulin beta chain	55.471	48.851	53.14	46.825	40.175	58.973	44.545	49.468	36.621	40.652	46.909	35.174	35.492	35.27	35.175	35.706	0.143	0.917	0.992	0.592	0.279	0.676	0.133	0.507	0.228
LOC100141909	fibrillin-2	1.529	1.555	1.585	0.292	0.416	1.682	2.763	1.721	2.545	1.086	3.507	3.003	2.786	2.303	3.647	2.39	0.144	0.917	0.697	0.372	0.399	0.924	0.162	0.446	0.393
LOC663343	FAD synthase	46.241	40.823	44.541	52.917	38.067	49.155	43.221	37.054	32.974	33.961	20.687	28.486	30.549	29.34	23.665	25.956	0.144	0.951	0.992	0.131	0.673	0.424	0.426	0.142	0.777
LOC661348	cAMP-dependent protein kinase type I regulatory subunit isoform X5	110.848	109.304	88.408	108.159	92.807	105.172	113.923	117.899	107.419	134.554	117.042	131.173	103.086	115.918	140.038	128.805	0.144	0.917	0.992	0.544	0.191	0.814	0.289	0.435	0.633
LOC103314509	uncharacterized protein LOC103314509 isoform X1	1.237	0.364	0.192	0.137	0.699	0.194	1.634	0.452	3.879	4.718	5.268	1.408	6.612	6.197	6.096	7.551	0.145	0.923	0.992	0.569	0.239	0.429	0.395	0.285	0.563
LOC659164	thymidylate synthase	169.08	142.362	90.951	131.985	132.929	125.99	133.552	154.036	109.707	97.698	74.444	103.263	118.214	127.834	89.762	98.94	0.146	0.917	0.914	0.343	0.516	0.678	0.507	0.428	0.311
LOC107398101	protein transport protein SEC31	13.139	31.524	2.774	3.67	3.846	31.983	3.237	0.675	1.31	0.368	0.013	0.07	0.06	0.072	2.322	0.069	0.146	0.917	0.992	0.18	0.584	0.186	0.734	0.387	0.389
LOC100142319	uncharacterized protein LOC100142319	16.499	47.475	5.056	90.394	24.74	38.319	13.406	36.679	96.324	72.675	72.788	51.279	170.31	100.053	97.022	87.884	0.146	0.917	0.992	0.71	0.00569	0.0732	0.57	0.367	0.897
LOC659332	guanine nucleotide-binding protein G(f) subunit alpha	9.58	6.934	8.38	8.961	13.895	6.028	6.664	9.952	26.682	15.456	12.568	9.204	22.811	20.059	14.799	15.712	0.147	0.928	0.555	0.575	0.227	0.182	0.85	0.203	0.759
LOC660702	uncharacterized protein LOC660702 isoform X1	79.702	72.978	32.875	46.21	59.814	61.634	52.283	88.751	41.247	53.853	2.803	35.43	50.383	48.439	25.175	28.009	0.147	0.917	0.861	0.444	0.303	1	0.534	0.433	0.405
Tc004500		0.049	0.189	0.816	0.013	0.206	0.677	0.049	0.013	1.432	1.062	3.734	1.163	0.054	5.255	1	0.06	0.147	0.917	0.943	0.465	0.339	0.994	0.116	0.663	0.14
LOC662404	inter-alpha-trypsin inhibitor heavy chain H4 isoform X1	1.803	0.12	0.372	0.039	0.223	0.488	1.465	0.436	0.133	0.051	2.982	0.371	2.212	2.123	3.581	2.752	0.149	0.917	0.179	0.524	0.783	0.807	0.175	0.465	0.587
LOC103312783	CRISP/Allergen/PR-1	509.895	446.441	275.074	395.272	293.017	363.411	359.238	518.768	259.612	336.816	7.508	277.225	339.546	340.557	165.67	251.525	0.149	0.917	0.78	0.39	0.762	1	0.411	0.421	0.897
LOC657359	kinesin-like protein KIF9	67.111	50.986	35.392	45.666	42.811	46.789	45.491	57.883	31.429	39.957	2.04	31.635	34.413	44.688	18.921	17.103	0.149	0.917	0.868	0.37	0.538	1	0.471	0.385	0.734
LOC100142472	glucose-dependent insulinotropic receptor	16.235	13.439	13.214	19.314	13.838	12.886	15.402	8.674	23.394	18.989	19.33	12.136	18.922	14.796	28.333	18.403	0.149	0.917	0.963	0.739	0.18	0.974	0.197	0.473	0.631
LOC103313522	histidine-rich glycoprotein	1.008	0.013	0.013	0.286	0.013	0.013	0.013	0.013	0.013	0.058	0.013	0.013	0.013	0.053	0.243	0.042	0.149	0.0703	0.992	0.212	0.734	0.265	0.549	0.0424	0.897
LOC661595	integrator complex subunit 2	11.554	10.538	15.491	17.765	12.143	13.753	14.156	10.117	8.151	10.918	8.025	11.608	11.587	9.677	11.508	9.534	0.149	0.917	0.992	0.236	0.714	0.673	0.356	0.197	0.679
LOC661735	uncharacterized protein LOC661735	2.074	1.641	0.456	0.131	1.441	3.165	1.898	2.899	1.875	2.118	2.394	2.238	2.349	2.619	2.736	2.761	0.149	0.917	1	0.464	0.909	1	0.296	0.8	0.157
LOC661773	potassium/sodium hyperpolarization-activated cyclic nucleotide-gated channel 1	19.17	21.138	9.256	15.781	11.942	19.536	11.116	27.411	16.33	20.983	0.484	16.884	20.146	23.833	13.398	15.559	0.151	0.917	0.586	0.293	0.917	1	0.381	0.447	0.935
LOC655059	adenylate cyclase type 10 isoform X2	33.127	26.354	18.56	32.48	18.981	25.991	23.562	30.427	18.579	23.731	1.262	13.885	20.951	22.921	11.251	13.581	0.151	0.923	0.78	0.317	0.841	1	0.398	0.405	0.838
LOC103313473	merozoite surface protein CMZ-8-like	1351.52	1659.24	1578.3	1193.21	1672.82	1714.63	1137.21	1388.11	975.45	1280.22	21.016	1062.02	1126.49	1156.25	361.434	742.145	0.151	0.917	0.838	0.448	0.129	1	0.476	0.419	0.876
LOC107398093	uncharacterized protein LOC107398093	12.038	8.273	18.612	13.924	12.891	10.436	10.188	12.613	9.802	7.689	7.222	10.106	7.58	9.407	9.138	9.693	0.151	0.917	0.992	0.142	0.842	0.717	0.376	0.228	0.81
LOC663013	60S ribosomal protein L21	1730.47	1866.81	1833.72	1793.65	1969.72	1883.64	1561.79	1286.6	2343.84	2086.99	2802.91	2021.23	2246.27	2175.08	2876.29	2646.75	0.151	0.917	0.992	0.832	0.11	1	0.0477	0.3	0.631
LOC655128	cysteine and histidine-rich protein 1, partial	101.809	100.247	103.636	105.74	107.2	98.999	102.233	118.794	90.363	87.83	99.579	96.465	84.355	81.869	73.363	89.789	0.151	0.928	0.992	0.85	0.0678	1	0.14	0.238	0.645
LOC657173	serine protease HTRA2, mitochondrial	162.21	120.713	9.362	134.167	80.13	135.62	107.765	147.247	71.871	84.733	0.946	64.177	90.53	86.605	35.19	56.06	0.152	0.917	0.499	0.468	0.366	1	0.511	0.501	0.157
LOC107398908	polycystic kidney disease 2-like 1 protein	39.28	40.993	24.989	30.897	34.427	22.82	24.517	40.358	26.616	29.055	0.728	33.841	29.617	32.303	19.001	31.146	0.152	0.917	0.712	0.378	0.878	1	0.396	0.397	0.924
LOC107398113	uncharacterized protein LOC107398113	1.402	0.15	2.624	2.816	0.44	0.42	0.391	0.211	27.928	5.913	11.6	0.594	62.878	80.445	38.609	37.416	0.152	0.948	0.793	0.832	0.0424	0.345	0.518	0.286	0.582
LOC100141933	adenylate cyclase type 2	9.136	5.836	10.847	8.619	8.381	8.017	8.101	6.83	10.795	12.87	9.144	7.979	12.243	20.118	14.479	13.461	0.152	0.917	0.864	0.832	0.0667	0.028	0.85	0.844	0.0851
LOC103315090	IQ and ubiquitin-like domain-containing protein	72.729	60.686	45.416	75.902	47.768	62.904	55.613	73.772	42.399	49.784	2.811	40.188	38.175	46.369	22.312	28.539	0.152	0.917	0.909	0.413	0.293	1	0.426	0.462	0.408
LOC103313875	cytochrome b5-related protein	5.436	6.593	2.035	1.937	8.362	4.371	16.45	9.473	25.486	20.057	35.278	33.672	19.454	23.522	33.301	27.105	0.152	0.917	0.992	0.581	0.0288	0.00389	0.548	0.367	0.44
LOC662902	LOW QUALITY PROTEIN: uncharacterized protein LOC662902	3.808	2.586	6.896	10.333	5.888	8.748	7.516	12.944	3.381	4.634	4.834	5.895	3.457	5.639	4.896	5.769	0.152	0.348	0.992	0.646	0.246	1	0.351	0.843	0.075
LOC664102	nuclear pore complex protein Nup50	148.899	128.726	75.168	112.624	123.232	121.175	134.291	143.985	86.008	98.546	81.483	82.942	87.053	81.035	79.038	76.915	0.152	0.917	0.992	0.829	0.00153	0.00285	0.751	0.688	0.000599
LOC103314674	venom allergen 5 isoform X1	41.996	29.939	27.187	30.918	13.532	32.088	28.1	34.379	18.822	35.586	0.7	35.976	38.99	41.135	28.484	36.291	0.153	0.917	0.597	0.389	0.829	1	0.347	0.439	0.988
LOC654930	protein Spindly	414.894	378.441	288.975	324.121	332.552	318.376	284.3	349.03	231.701	224.877	166.414	208.053	252.663	218.905	178.301	209.385	0.153	0.923	0.992	0.271	0.523	0.699	0.404	0.465	0.237
LOC103312381	uncharacterized protein LOC103312381	292.681	245.217	161.905	172.351	169.281	213.574	200.999	242.933	144.079	195.621	6.124	151.351	175.57	158.923	80.348	114.386	0.154	0.917	0.818	0.411	0.42	1	0.488	0.409	0.895
LOC656676	F-box/LRR-repeat protein 3	90.455	76.972	57.496	84.44	67.03	74.674	76.112	93.346	53.139	71.391	3.055	56.478	58.021	63.127	28.83	32.995	0.154	0.93	0.838	0.427	0.268	1	0.423	0.429	0.639
LOC655846	uncharacterized protein LOC655846	9.855	17.825	24.143	12.164	8.489	12.375	13.101	8.318	11.93	12.51	9.073	15.306	12.844	9.319	8.911	8.023	0.154	0.553	0.992	0.428	0.829	0.42	0.389	0.337	0.494
LOC655616	uncharacterized oxidoreductase YjmC-like isoform X2	44.243	34.243	19.962	30.608	22.603	38.221	24.121	28.337	22.108	28.903	0.674	27.593	26.71	29.251	18.374	22.681	0.155	0.917	0.741	0.356	0.928	1	0.408	0.401	0.973
LOC664478	oxysterol-binding protein-related protein 9 isoform X1	39.891	37.474	45.762	58.322	32.71	30.241	41.647	51.331	35.453	34.347	35.093	45.141	37.69	32.564	29.053	27.128	0.156	0.917	0.718	0.832	0.0988	1	0.204	0.723	0.265
LOC664346	FAS-associated factor 1	49.734	41.575	34.781	46.945	43.299	39.928	45.58	39.755	33.649	39.743	23.773	33.34	35.712	31.105	34.757	36.338	0.156	0.917	0.992	0.326	0.568	0.611	0.379	0.266	0.821
LOC107398213	transient receptor potential cation channel protein painless-like isoform X1	2.349	5.219	0.245	0.178	6.007	6.01	3.023	0.627	8.155	7.354	13.813	1.956	5.686	7.127	5.641	10.189	0.156	0.917	0.992	0.397	0.575	1	0.51	0.226	0.597
LOC661930	cytochrome P450 4C1	0.039	0.013	0.173	0.013	0.013	0.212	0.013	0.013	0.013	0.013	0.013	0.013	0.013	0.013	0.013	0.013	0.156	0.917	NaN	0.572	0.21	0.623	0.254	0.506	0.254
LOC103314414	uncharacterized protein LOC103314414	0.256	0.233	0.013	0.317	1.29	0.34	10.255	0.319	0.013	0.013	1.434	5.891	0.056	0.051	0.238	0.048	0.157	0.917	0.321	0.146	0.709	1	0.243	0.157	0.824
LOC660894	general vesicular transport factor p115	36.735	41.393	42.921	48.969	35.211	31.947	39.334	41.805	40.858	31.659	35.065	38.84	38.394	34.154	38.621	28.686	0.157	0.917	0.58	0.696	0.226	1	0.223	0.877	0.0995
LOC107398312	uncharacterized protein LOC107398312 isoform X1	60.425	66.38	38.704	58.71	47.423	56.811	52.542	49.5	38.529	56.546	0.935	43.469	58.422	53.122	31.477	48.853	0.157	0.953	0.681	0.371	0.958	1	0.401	0.411	0.978
LOC656359	venom allergen 5	625.371	570.948	345.121	499.609	413.221	482.291	406.701	580.137	345.573	398.612	8.84	331.88	464.802	410.612	187.543	307.288	0.157	0.917	0.784	0.386	0.803	1	0.449	0.41	0.897
LOC103313167	uncharacterized protein LOC103313167	1050.07	934.557	975.381	915.566	1119.91	1275.52	1044.22	902.141	1236.91	1225.15	1429.85	1380.03	1208.12	1276.81	1855.02	1569.26	0.157	0.923	0.954	0.641	0.298	1	0.128	0.541	0.205
LOC662963	RNA-binding protein NOB1	69.769	68.199	69.449	91.267	58.685	46.675	64.68	77.272	55.584	50.626	57.278	47.295	50.896	46.376	42.978	48.072	0.157	0.917	0.992	0.066	0.792	1	0.00693	0.466	0.388
LOC661662	transmembrane protein 256 homolog	311.826	280.261	229.624	260.958	250.382	251.14	282.433	245.405	178.437	200.443	109.286	188.98	186.677	230.066	172.548	161.584	0.157	0.959	0.992	0.238	0.681	0.921	0.314	0.332	0.686
LOC655736	gelsolin	115.762	138.279	109.98	197.276	141.193	160.897	125.06	147.029	187.858	172.863	183.471	144.9	159.745	211.713	193.268	185.495	0.157	0.917	0.992	0.338	0.496	0.61	0.301	0.298	0.851
LOC103314471	ribulose-phosphate 3-epimerase	146.203	174.609	209.269	94.706	195.515	170.298	157.247	116.704	170.442	164.167	219.533	172.45	163.975	173.878	240.098	198.122	0.157	0.812	0.992	0.421	0.353	1	0.136	0.66	0.498
LOC662205	biorientation of chromosomes in cell division protein 1-like 1	62.719	56.525	41.991	44.192	50.52	53.183	42.501	63.276	46.441	42.918	33.611	41.126	45.915	39.342	34.915	35.535	0.157	0.917	0.992	0.568	0.218	0.699	0.606	0.157	0.724
LOC662088	trypsin-4 isoform X2	113.686	115.564	133.657	72.799	150.386	141.711	147.621	93.991	258.455	214.994	158.173	186.293	263.428	213.6	177.577	252.399	0.157	0.917	0.992	0.587	0.202	0.494	0.489	0.698	0.223
LOC659337	protein YIPF3 isoform X1	149.792	170.624	176.417	157.134	158.663	162.566	206.845	168.924	199.462	177.529	205.602	217.201	192.665	215.124	187.945	211.443	0.157	0.917	0.992	0.6	0.162	0.171	0.734	0.292	0.524
Cox4		1468.98	1564.02	1465.88	1500.15	1585.53	1603.58	1363.1	1217.35	1800.88	1676.51	2027.19	1482.43	1777.71	1688.94	1911.95	1979.66	0.157	0.917	0.992	0.783	0.119	1	0.132	0.437	0.41
LOC103312271	uncharacterized protein LOC103312271	5.607	7.84	10.365	1.873	7.07	10.584	2.011	2.221	0.353	0.332	0.073	0.222	0.054	0.051	0.161	0.047	0.157	0.945	0.997	0.691	0.189	0.147	0.715	0.318	0.515
LOC664449	centrosomal protein of 135 kDa isoform X1	61.779	54.674	38.535	51.036	40.932	46.548	49.746	61.69	40.953	43.813	29.528	38.547	42.957	42.45	29.385	33.317	0.158	0.917	0.992	0.512	0.253	1	0.193	0.567	0.155
LOC656860	centrosomal protein of 120 kDa	396.38	367.713	220.17	285.027	257.541	307.086	263.511	372.265	222.531	267.287	6.028	250.764	302.079	268.583	144.975	215.5	0.159	0.923	0.734	0.362	0.897	1	0.424	0.402	0.93
LOC656649	tubulin alpha-1 chain	1404.07	1252.77	1340.78	1522.93	1068.24	1206.43	1243.24	1504.73	1075.55	1232.24	774.49	1093.46	1062.98	1216.5	849.066	964.548	0.16	0.917	0.992	0.477	0.301	1	0.0823	0.369	0.787
LOC103313675	E3 ubiquitin-protein ligase MARCH8	89.499	71.545	76.557	9.492	43.205	84.791	85.585	68.455	50.786	62.929	0.638	33.91	45.503	45.816	16.262	19.028	0.161	0.917	0.4	0.479	0.103	1	0.546	0.136	0.897
LOC103312206	uncharacterized protein LOC103312206	83.51	73.518	5.638	68.072	58.913	76.594	65.596	75.478	45.594	57.317	0.787	48.141	55.694	64.993	27.661	39.823	0.161	0.917	0.511	0.476	0.74	1	0.533	0.487	0.897
LOC656691	probable cytochrome P450 6a17 isoform X1	0.166	1.541	0.128	0.039	2.21	0.368	0.409	0.162	3.42	3.4	6.619	0.812	4.036	0.761	3.567	0.5	0.161	0.917	0.992	0.141	0.794	0.752	0.424	0.178	0.88
LOC660481	probable multidrug resistance-associated protein lethal(2)03659	14.775	14.793	14.73	15.06	16.178	18.812	19.849	15.594	7.821	9.819	12.28	9.079	12.019	10.289	10.463	8.84	0.161	0.923	0.992	0.402	0.424	0.152	0.629	0.306	0.551
LOC661667	40S ribosomal protein S13	1016.12	1058.47	1059.28	1022.28	1210.11	1155.15	954.144	740.888	1242.83	1109.22	1634.23	1182.24	1358.76	1223.11	1522.48	1428.66	0.161	0.917	0.992	0.753	0.178	1	0.0912	0.52	0.412
Ctlp-6c	chymotrypsin-like proteinase 6c	31.655	25.56	8.309	80.868	55.523	24.341	3.521	12.98	156.758	111.342	83.196	90.195	138.78	275.032	94.438	140.364	0.161	0.917	0.992	0.832	0.0667	0.0343	0.644	0.638	0.00198
LOC663721	neurotrimin isoform X2	17.281	22.312	22.964	28.175	18.41	28.536	27.775	27.481	27.504	25.311	40.25	25.151	29.249	19.741	43.107	29.906	0.162	0.917	0.477	0.487	0.32	0.907	0.628	0.129	0.897
LOC663365	SPRY domain-containing SOCS box protein 3	5.489	4.431	1.386	10.976	6.546	5.982	4.77	7.124	3.236	1.109	0.058	0.575	3.052	4.55	6.09	0.96	0.162	0.917	0.82	0.424	0.841	1	0.295	0.144	0.897
LOC656241	bifunctional purine biosynthesis protein PURH	83.262	153.824	123.828	220.241	153.292	162.323	167.637	192.587	122.29	113.947	143.294	138.044	100.44	118.185	189.35	133.077	0.162	0.917	0.885	0.174	0.711	0.582	0.841	0.133	0.895
LOC655038	pyruvate dehydrogenase E1 component subunit alpha, mitochondrial	38.263	35.869	26.716	45.763	25.324	44.068	27.719	45.103	17.794	30.064	0.546	22.148	28.018	33.685	11.828	3.081	0.162	0.917	0.896	0.233	0.708	1	0.47	0.321	0.765
LOC659108	uncharacterized protein LOC659108 isoform X1	4.609	3.82	0.255	1.431	1.208	0.059	5.816	0.19	0.981	12.911	7.033	7.709	11.122	5.958	2.398	8.13	0.162	0.917	0.992	0.694	0.239	0.156	0.682	0.819	0.0735
LOC657602	glutathione S-transferase	123.302	78.768	78.487	119.042	104.887	100.772	80.475	56.383	64.031	63.609	62.564	18.907	67.23	81.448	48.723	51.686	0.163	0.92	0.494	0.113	0.865	1	0.27	0.825	0.207
LOC103313338	serendipity locus protein alpha isoform X1	9.959	10.913	10.76	11.448	8.728	10.767	10.55	8.914	1.358	7.373	9.597	7.2	6.299	8.62	0.311	7.959	0.163	0.996	0.828	0.78	0.217	1	0.172	0.441	0.897
LOC103314252	uncharacterized protein LOC103314252	0.698	0.248	0.367	0.013	0.111	0.013	0.1	0.259	0.013	0.013	0.095	0.064	0.061	0.033	0.032	0.23	0.163	0.828	0.992	0.0763	0.83	0.068	0.85	0.626	0.201
LOC107397541	signal peptide, CUB and EGF-like domain-containing protein 1	3.89	5.585	7.407	0.212	1.074	9.923	5.346	0.247	5.422	7.136	7.583	1.135	5.171	7.843	10.89	5.371	0.163	0.917	0.992	0.41	0.36	0.999	0.373	0.761	0.424
LOC100142244	uncharacterized protein LOC100142244	1.547	2.066	0.138	0.5	2.523	0.512	0.111	0.12	3.511	3.13	0.977	2.489	4.284	2.755	3.233	3.01	0.163	0.917	0.992	0.771	0.139	1	0.571	0.27	0.641
LOC103313736	B1 protein	468.904	427.245	258.808	369.897	327.681	368.065	376.855	511.16	260.338	325.637	8.376	283.466	328.609	307.256	169.394	219.833	0.164	0.917	0.814	0.415	0.724	1	0.438	0.419	0.897
LOC657144	RNA-binding protein 7	56.127	68.366	63.122	68.352	61.878	55.082	69.215	55.883	45.734	44.325	3.192	40.707	42.052	45	27.952	26.113	0.164	0.971	0.925	0.428	0.335	1	0.422	0.389	0.669
LOC656896	inactive pancreatic lipase-related protein 1-like isoform X1	9.987	10.383	1.11	0.247	9.065	11.55	5.424	2.358	9.393	17.749	0.409	7.211	8.539	6.924	0.134	0.897	0.165	0.917	0.448	0.442	0.325	1	0.85	0.314	0.591
LOC107397927	hornerin-like	0.034	0.346	0.013	0.013	0.013	0.038	0.013	0.033	0.013	0.405	0.013	0.12	0.031	0.013	0.032	0.029	0.165	0.917	0.681	0.146	0.949	0.277	0.85	0.862	0.566
LOC107398158	cathepsin L1-like	40.928	34.606	45	25.281	39.539	35.161	29.552	14.883	29.99	36.769	0.809	33.825	45.869	39.736	12.993	18.22	0.165	0.916	0.747	0.435	0.279	1	0.551	0.351	0.897
LOC103312849		617.321	539.572	277.081	533.027	371.329	491.057	403.484	514.991	336.586	446.5	61.134	345.095	480.212	471.702	241.786	322.633	0.165	0.917	0.762	0.262	0.878	1	0.413	0.433	0.897
Cht13		0.064	0.283	0.029	0.013	0.298	0.119	0.041	0.013	1.368	1.036	3.677	0.63	3.622	0.528	0.206	0.85	0.165	0.917	0.992	0.257	0.528	1	0.083	0.411	0.426
LOC657095	tyrosine-protein kinase Abl isoform X1	36.901	31.482	35.878	38.771	30.697	26.197	32.965	44.48	29.023	32.26	20.621	29.863	29.277	29.931	22.046	23.933	0.165	0.917	0.992	0.465	0.36	1	0.126	0.509	0.315
LOC100142246	transmembrane protease serine 9	12.109	13.325	3.138	27.44	14.257	10.22	13.747	9.252	43.552	31.917	38.525	26.248	57.084	53.271	31.877	32.402	0.166	0.917	0.7	0.768	0.000264	0.00419	0.737	0.558	0.00479
LOC659983	akirin	590.843	511.394	308.272	509.927	347.254	436.512	420.525	545.978	326.863	459.755	140.279	349.385	386.704	365.743	242.069	262.519	0.166	0.917	0.822	0.218	0.759	1	0.185	0.517	0.49
LOC659732	solute carrier family 25 member 45	128.17	108.061	68.695	82.529	89.957	90.902	80.574	89.396	50.329	71.517	3.613	62.804	72.331	75.9	36	42.937	0.166	0.917	0.908	0.439	0.344	1	0.503	0.433	0.545
LOC660637	actin-related protein 2 isoform X3	95.413	108.736	90.008	90.101	101.415	105.894	90.486	68.587	125.348	106.811	138.988	105.448	138.787	110.397	143.102	118.354	0.166	0.917	0.99	0.745	0.202	1	0.222	0.341	0.738
LOC663389	transcription initiation factor TFIID subunit 2	22.657	23.098	21.839	18.839	25.822	29.554	28.51	28.99	19.847	19.051	15.553	21.414	20.451	15.386	13.96	13.673	0.166	0.917	0.992	0.867	0.0706	0.521	0.43	0.306	0.528
LOC103312520	uncharacterized protein LOC103312520	0.136	0.053	0.393	0.013	0.194	0.564	2.872	0.925	3.722	0.614	4.752	0.18	0.145	2.403	2.216	0.721	0.167	0.917	0.918	0.174	0.854	0.96	0.128	0.376	0.619
LOC663927	glutathione S-transferase 1, isoform D	89.046	131.332	107.527	148.917	148.399	133.374	108.499	87.769	111.098	109.658	127.618	99.677	132.13	119.779	151.312	146.111	0.167	0.358	0.992	0.62	0.335	0.373	0.446	0.378	0.447
LOC655296	GTPase Era, mitochondrial	30.573	29.198	38.631	30.921	22.941	21.636	32.705	29.455	45.241	45.152	45.401	42.875	42.652	41.121	48.054	41.702	0.167	0.917	1	0.456	0.41	0.571	0.467	0.506	0.327
LOC662460	interferon-related developmental regulator 2 isoform X2	558.51	535.056	411.944	430.196	493.499	459.184	449.325	492.508	425.486	472.855	296.964	417.061	470.664	449.544	360.858	377.526	0.168	0.917	0.546	0.252	0.686	1	0.744	0.162	0.897
LOC103313995	mast cell carboxypeptidase A isoform X1	18.905	15.162	11.577	19.786	21.432	15.634	13.359	17.479	14.246	11.601	0.456	6.758	10.382	18.499	6.005	13.571	0.168	0.952	0.765	0.437	0.664	1	0.425	0.355	0.897
LOC103315091	thrombin-like enzyme 1	39.815	44.498	34.269	33.086	26.227	42.395	29.583	43.391	36.753	51.056	0.804	29.775	28.256	33.622	2.012	12.736	0.168	0.917	0.828	0.368	0.445	1	0.569	0.492	0.626
LOC107398501	leukocyte elastase inhibitor C-like	376.644	395.119	368.829	325.858	385.581	402.37	264.597	279.312	254.548	286.278	7.752	224.555	290.353	295.914	94.161	168.467	0.168	0.917	0.871	0.441	0.291	1	0.531	0.415	0.889
LOC662921	SET and MYND domain-containing protein 4	13.856	15.166	14.926	23.402	14.959	14.948	19.087	10.88	17.335	20.708	27.238	22.849	20.769	20.307	30.072	31.211	0.168	0.917	0.992	0.828	0.0914	1	0.267	0.487	0.333
LOC661738	mitochondrial dicarboxylate carrier	94.353	81.184	56.055	59.455	58.792	74.787	62.347	92.719	45.087	74.326	19.698	49.894	68.532	60.21	28.665	47.889	0.169	0.917	0.774	0.203	0.693	1	0.402	0.381	0.897
LOC661131	GRIP and coiled-coil domain-containing protein 2	121.208	104.044	72.756	97.007	80.152	87.868	84.176	123.231	75.443	83.571	36.912	67.336	82.104	80.346	53.503	65.501	0.169	0.917	0.992	0.187	0.75	1	0.314	0.349	0.861
LOC660669	zingipain-2	87.953	59.812	76.911	79.099	42.892	113.655	91.772	76.653	19.761	34.933	29.446	21.201	13.504	38.361	44.668	15.673	0.169	0.97	0.992	0.572	0.272	0.761	0.165	0.188	0.713
LOC659385	integrator complex subunit 4	25.003	19.662	22.722	26.294	17.821	26.824	24.796	25.13	14.948	18.493	10.162	17.1	14.244	19.923	13.443	13.332	0.169	0.917	0.992	0.638	0.119	0.84	0.28	0.573	0.181
LOC657916	brachyurin	12.8	11.436	2.598	2.316	24.199	17.317	6.398	7.057	31.321	43.642	32.607	27.831	49.039	32.781	37.274	36.193	0.169	0.917	0.992	0.726	6.9e-05	0.0301	0.638	0.375	0.464
LOC660663	clusterin-associated protein 1	36.217	33.754	3.879	36.594	25.533	25.818	22	43.641	19.193	32.57	0.494	17.877	18.926	21.09	9.659	12.631	0.17	0.917	0.523	0.475	0.164	1	0.537	0.562	0.0424
LOC658417	beta-1,3-galactosyltransferase 5	55.404	56.781	39.68	39.274	33.3	64.147	42.791	55.28	58.232	69.012	0.966	50.839	56.222	51.801	23.584	37.938	0.17	0.917	0.675	0.383	0.853	1	0.496	0.438	0.897
LOC656324	CAAX prenyl protease 1 homolog	214.352	197.405	113.049	216.165	140.292	174.522	147.011	199.294	89.639	139.233	4.824	121.052	140.212	168.773	74.05	104.481	0.17	0.917	0.829	0.411	0.789	1	0.442	0.467	0.897
LOC659775	5\\'-AMP-activated protein kinase subunit beta-1	129.883	144.914	137.614	152.193	142.985	156.101	147.912	145.118	114.177	117.532	128.076	89.274	113.492	116.106	133.858	117.141	0.17	0.973	0.991	0.273	0.641	0.87	0.21	0.844	0.0827
LOC100142296	LOW QUALITY PROTEIN: RNA polymerase II-associated factor 1 homolog	73.682	78.411	53.879	100.002	73.084	64.073	64.066	74.88	69.602	93.466	76.679	94.254	91.669	104.096	95.094	101.635	0.17	0.917	0.992	0.229	0.544	0.826	0.234	0.525	0.732
LOC103314429	protein FAM179A	96.271	71.195	6.57	124.323	59.187	59.134	70.951	74.144	58.994	53.839	0.77	44.118	55.34	55.617	19.606	21.742	0.171	0.917	0.563	0.437	0.512	1	0.522	0.501	0.18
LOC107398062	uncharacterized protein LOC107398062	156.937	175.693	140.877	94.462	85.355	170.11	125.168	133.816	164.547	198.002	1.777	131.009	168.587	199.738	58.027	118.052	0.171	0.917	0.712	0.415	0.689	1	0.531	0.453	0.897
LOC103313011	uncharacterized protein C9orf117 homolog	308.907	270.507	132.265	227.381	198.31	225.951	206.515	287.698	194.454	219.832	5.361	204.771	258.357	241.383	125.919	185.956	0.171	0.917	0.728	0.386	0.912	1	0.449	0.403	0.984
LOC107399253	aminopeptidase N-like	15.64	11.714	1.469	11.962	11.928	11.565	9.964	15.343	5.069	7.839	0.323	6.222	5.636	6.388	0.704	6.904	0.171	0.917	0.856	0.537	0.214	0.993	0.531	0.539	0.891
LOC100141906	uncharacterized protein LOC100141906	809.873	826.106	796.33	747.887	877.985	994.057	849.064	667.703	1241.91	987.615	1243.33	1016.17	1063.77	1038.54	1255.22	1128.6	0.171	0.917	0.992	0.453	0.343	1	0.154	0.538	0.296
LOC656364	F-box/LRR-repeat protein 21	60.562	53.296	57.998	69.469	55.76	52.287	66.748	73.88	44.044	46.778	44.37	41.95	41.451	44.91	33.164	38.413	0.171	0.917	0.992	0.832	0.0167	1	0.0676	0.0804	0.805
LOC660931	sodium-coupled monocarboxylate transporter 1 isoform X1	54.774	45.821	32.69	27.779	48.698	50.201	52.068	32.654	41.648	34.779	54.654	40.56	34.292	37.275	35.371	37.623	0.172	0.833	0.957	0.27	0.562	0.589	0.473	0.273	0.844
LOC103312152	glutamyl aminopeptidase-like	27.144	18.756	28.88	22.37	30.593	33.563	21.747	17.001	30.736	27.843	30.51	22.823	30.603	27.632	25.538	29.71	0.172	0.806	0.992	0.267	0.458	0.878	0.319	0.833	0.351
LOC655835	beta-galactosidase-1-like protein 2	11.971	12.401	13.603	10.931	12.734	11.699	17.216	1.687	27.578	18.131	22.232	20.707	21.256	20.959	25.345	23.144	0.172	0.917	0.992	0.297	0.402	0.0198	0.479	0.0241	0.642
LOC663498	uncharacterized protein LOC663498	407.426	471.651	446.818	378.309	268.199	380.324	293.193	374.587	228.201	334.185	64.343	203.704	236.449	329.846	106.899	169.763	0.172	0.917	0.992	0.442	0.339	1	0.408	0.431	0.754
LOC657204	uncharacterized protein LOC657204 isoform X1	59.244	49.613	44.73	45.764	48.774	50.441	48.733	54.814	35.216	41.441	27.204	39.842	40.824	37.193	28.613	31.254	0.172	0.926	0.992	0.453	0.339	1	0.223	0.328	0.672
LOC661557	uncharacterized protein LOC661557	35.805	68.781	80.422	52.71	40.081	57.585	76.645	40.869	64.898	74.64	100.426	60.799	84.282	82.848	109.521	91.749	0.172	0.446	0.992	0.71	0.164	0.22	0.677	0.0847	0.897
LOC660577	uncharacterized protein LOC660577	97.458	53.632	94.967	113.971	177.707	88.122	41.806	33.629	209	148.592	143.77	44.924	152.263	137.308	135.664	140.117	0.172	0.482	0.992	0.719	0.142	0.909	0.4	0.365	0.669
LOC107397978	uncharacterized protein LOC107397978	34.335	39.099	28.269	44.865	37.877	23.036	23.883	28.27	72.481	46.826	57.22	31.205	71.182	51.428	42.073	55.154	0.172	0.917	0.992	0.795	0.113	0.05	0.84	0.379	0.524
LOC103313784		216.456	320.92	169.289	219.307	172.795	237.902	194.222	215.74	318.625	358.253	2.447	289.39	446.506	343.417	140.409	261.457	0.174	0.917	0.655	0.429	0.784	0.96	0.527	0.449	0.917
LOC663637	dynein heavy chain 7, axonemal isoform X1	18.461	13.197	12.638	21.036	13.637	14.008	14.442	23.422	9.119	13.219	1.008	10.394	11.329	12.681	5.615	8.325	0.174	0.917	0.927	0.428	0.445	1	0.332	0.465	0.679
LOC659655	facilitated trehalose transporter Tret1-2 homolog isoform X1	38.102	39.394	32.341	40.906	36.799	48.103	48.641	38.26	34.115	30.808	29.584	28.412	28.938	38.646	37.023	35.199	0.174	0.917	0.992	0.821	0.238	0.675	0.291	0.466	0.389
LOC662640	facilitated trehalose transporter Tret1	8.003	5.898	9.946	1.105	8.286	1.294	4.931	4.583	8.568	25.663	8.26	7.889	8.293	29.804	8.523	15.8	0.175	0.917	0.000703	0.393	0.391	0.351	0.62	0.86	0.422
LOC662648	LOW QUALITY PROTEIN: spermine oxidase	2.522	3.394	0.903	0.179	4.651	2.927	3.431	2.394	4.479	0.134	3.4	3.844	1.223	3.673	0.144	3.496	0.175	0.917	0.536	0.389	0.468	0.442	0.486	0.657	0.164
LOC655428	nudC domain-containing protein 1	14.855	26.466	24.511	20.048	24.194	26.254	17.419	15.657	24.659	29.51	27.737	25.249	25.105	20.297	33.994	26.275	0.175	0.917	0.968	0.386	0.4	0.633	0.326	0.516	0.168
LOC100141571	uncharacterized protein LOC100141571	448.384	468.184	508.941	337.224	458.594	403.521	338.919	379.867	334.688	294.648	405.403	219.886	320.513	314.759	386.914	354.674	0.175	0.917	0.992	0.134	0.879	0.738	0.284	0.626	0.508
LOC661809	titin-like isoform X1	38.317	39.057	39.266	32.769	45.641	39.981	36.642	42.219	26.824	23.118	24.357	30.521	25.387	21.906	27.229	23.313	0.175	0.947	0.994	0.711	0.199	0.501	0.405	0.268	0.6
LOC662188	LOW QUALITY PROTEIN: isovaleryl-CoA dehydrogenase, mitochondrial	50.907	67.229	53.768	82.587	76.681	73.839	64.065	53.607	61.357	37.868	62.91	47.634	49.164	51.812	74.035	61.874	0.177	0.917	0.448	0.456	0.457	0.0127	0.85	0.828	0.0798
LOC661945	uncharacterized protein LOC661945	68.396	61.188	30.651	61.344	49.736	53.14	55.448	70.398	49.311	49.452	27.021	45.436	50.475	49.944	35.48	37.335	0.177	0.917	0.698	0.468	0.299	1	0.47	0.556	0.258
LOC103314017	putative ankyrin repeat protein RF_0381	5.625	4.415	0.069	1.3	6.062	4.482	0.374	10.16	5.509	6.061	0.171	3.44	4.132	0.917	0.5	4.08	0.177	0.917	0.742	0.223	0.703	1	0.63	0.365	0.897
LOC103313910	uncharacterized protein PFB0765w	384.658	336.589	172.765	266.248	231.557	252.819	256.725	314.072	183.557	243.038	6.7	213.819	260.47	259.409	121.748	200.596	0.177	0.917	0.799	0.401	0.866	1	0.478	0.436	0.922
LOC658504	intracellular protein transport protein USO1	276.47	243.221	122.912	193.442	179.687	226.466	179.055	237.025	140.356	173.649	5.286	135.479	196.429	182.843	83.372	148.275	0.177	0.917	0.819	0.426	0.808	1	0.5	0.441	0.897
LOC103313781	uncharacterized protein LOC103313781 isoform X1	906.365	1126.18	865.845	858.395	981.305	1115.8	695.751	746.849	840.569	721.142	14.92	823.3	818.917	812.924	302.535	471.746	0.177	0.917	0.827	0.43	0.502	1	0.519	0.436	0.897
LOC655970	putative protein FAM10A4	211.415	199.239	166.498	170.131	157.707	147.804	168.626	225.484	153.589	181.673	93.976	149.116	146.854	199.029	106.811	134.76	0.177	0.917	0.847	0.593	0.19	0.991	0.406	0.306	0.897
LOC657678	telomerase Cajal body protein 1 isoform X2	44.674	46.458	56.852	45.198	65.37	54.33	58.263	37.534	47.279	34.471	51.548	51.732	39.439	30.044	43.861	32.371	0.177	0.917	0.918	0.832	0.21	0.557	0.379	0.738	0.596
Tsl		65.472	53.663	33.156	58.238	44.775	53.908	45.153	74.58	37.861	59.695	17.474	37.172	43.315	51.498	34.297	45.033	0.177	0.917	0.949	0.287	0.786	1	0.228	0.523	0.897
LOC659229	uncharacterized protein LOC659229	43.536	39.893	41.4	42.95	35.146	46.538	31.629	26.616	24.844	20.255	32.122	14.884	26.748	26.539	24.471	26.146	0.177	0.917	0.992	0.224	0.795	0.624	0.368	0.822	0.189
LOC660349	beta-1,3-glucan-binding protein 2	23.018	19.092	29.858	14.593	31.015	19.639	12.999	20.747	26.637	36.76	35.773	35.582	26.328	34.7	39.974	27.753	0.177	0.917	0.992	0.254	0.5	0.618	0.376	0.492	0.347
Csp14		0.013	0.27	0.013	0.013	0.34	0.013	0.929	0.013	0.013	0.013	0.052	0.013	0.013	0.062	0.013	0.05	0.177	0.457	0.992	0.579	0.399	0.772	0.2	0.204	0.897
LOC656412	acyl-CoA dehydrogenase family member 9, mitochondrial	24.192	22.901	26.562	17.621	26.101	28.116	25.616	18.532	25.104	26.067	33.381	31.522	30.771	23.741	34.731	32.154	0.177	0.917	0.992	0.597	0.241	1	0.0285	0.833	0.244
LOC661484	LOW QUALITY PROTEIN: B-cell receptor-associated protein 31	247.227	237.349	248.124	234.024	251.871	243.106	187.515	172.939	281.004	256.549	253.889	211.934	278.053	284.217	296.534	291.44	0.177	0.917	0.992	0.856	0.0752	1	0.123	0.517	0.406
LOC663141	cytochrome b5	585.27	620.778	666.896	564.631	685.68	637.779	563.218	473.397	800.129	737.718	782.769	696.779	721.752	835.13	806.865	849.229	0.177	0.917	0.993	0.782	0.199	0.956	0.254	0.833	0.0135
LOC659596	uncharacterized protein LOC659596	138.652	164.016	145.38	121.143	148.34	144.837	132.816	90.744	173.744	166.509	197.677	144.129	140.068	167.729	196.979	170.029	0.178	0.917	0.913	0.715	0.26	1	0.172	0.636	0.35
LOC659318	uncharacterized protein LOC659318	31.361	32.893	31.587	42.598	28.821	40.178	48.543	25.898	36.343	34.555	52.742	42.576	37.459	35.929	48.098	43.429	0.178	0.917	0.991	0.538	0.306	1	0.152	0.271	0.733
LOC658283	choline-phosphate cytidylyltransferase A isoform X1	322.253	277.068	264.196	378.13	262.221	265.858	275.348	308.884	274.853	268.407	210.66	272.893	249.212	281.758	235.302	253.626	0.18	0.917	0.799	0.241	0.843	1	0.249	0.735	0.181
LOC103312818	uncharacterized protein LOC103312818 isoform X1	125.452	100.439	67.235	110.95	60.187	86.017	82.445	109.279	62.526	87.2	3.458	44.95	74.247	76.729	36.288	52.243	0.18	0.917	0.863	0.397	0.744	1	0.479	0.465	0.625
LOC103314601	ncRNA	7.512	5.604	1.479	1.249	6.85	5.92	7.392	4.809	10.065	15.874	18.797	17.127	15.389	15.126	21.543	19.059	0.18	0.917	0.992	0.668	0.000273	0.0434	0.486	0.481	0.368
LOC661848	serine/threonine-protein kinase MARK2 isoform X1	173.179	165.162	111.112	110.249	108.68	123.332	127.364	167.597	73.514	118.901	4.387	77.162	103.132	112.536	48.788	67.948	0.181	0.917	0.883	0.453	0.457	1	0.476	0.443	0.83
LOC103313605	microsomal glutathione S-transferase 1	6.367	8.045	0.057	12.94	10.849	1.348	11.068	1.157	0.33	1.717	15	0.297	0.231	1.326	9.298	11.041	0.181	0.279	0.99	0.278	0.64	1	0.0763	0.061	0.897
LOC107397627	pickpocket protein 28-like	16.796	10.28	0.266	3.434	11.276	0.22	6.494	7.751	0.593	0.459	0.038	0.615	0.426	0.723	0.498	0.453	0.181	0.917	0.992	0.373	0.47	0.368	0.56	0.132	0.897
LOC657017	uncharacterized protein LOC657017	40.688	46.094	53.395	42.582	40.547	35.399	48.016	39.941	78.347	49.116	84.422	65.865	43.708	68.148	83.88	85.35	0.181	0.95	0.992	0.768	0.132	0.967	0.258	0.512	0.304
LOC100141713	asparagine synthetase	45.905	37.203	29.693	45.69	28.738	36.133	42.162	41.135	33.418	39.443	30.413	35.55	32.85	34.766	31.273	24.901	0.182	0.917	0.947	0.655	0.286	0.825	0.29	0.564	0.315
LOC103312327	uncharacterized protein LOC103312327	0.013	0.013	0.047	0.045	0.207	2.64	0.044	0.013	0.822	0.048	0.013	0.475	0.653	0.055	0.126	0.134	0.182	0.323	0.992	0.37	0.562	0.253	0.85	0.56	0.262
LOC660418	G2/mitotic-specific cyclin-B3 isoform X1	71.287	71.451	95.267	73.653	58.52	77.947	75.732	87.431	55.371	57.112	60.178	64.685	56.388	52.626	50.364	48.9	0.182	0.917	0.992	0.759	0.206	0.973	0.283	0.319	0.579
LOC103313082	uncharacterized protein LOC103313082	106.708	98.382	6.89	70.723	82.361	46.905	50.838	104.113	44.736	44.463	0.75	52.566	58.744	58.485	45.233	43.161	0.183	0.917	0.498	0.467	0.885	0.948	0.53	0.473	0.794
LOC107398634	ncRNA	0.037	0.084	0.08	0.106	0.013	0.013	0.14	0.044	0.658	0.013	0.542	0.073	0.297	1.052	0.345	0.223	0.183	0.917	0.599	0.679	0.208	0.00353	0.916	0.569	0.331
LOC656607	centromere-associated protein E	141.244	143.473	72.908	115.081	88.657	121.014	102.863	148.481	97.172	124.651	11.515	106.135	140.638	134.84	73.184	114.444	0.183	0.917	0.661	0.341	0.892	1	0.4	0.438	0.983
LOC103314290	uncharacterized protein LOC103314290 isoform X1	30.442	22.139	12.677	27.033	13.549	27.786	11.699	26.234	11.275	17.576	0.542	16.311	17.782	16.32	9.758	9.042	0.183	0.917	0.813	0.342	0.847	1	0.463	0.501	0.784
LOC662092	ankyrin repeat and LEM domain-containing protein 1	56.896	53.582	47.171	58.602	53.046	48.851	58.611	61.762	50.803	45.164	32.183	45.791	44.871	55.461	37.615	36.61	0.183	0.923	0.849	0.216	0.552	1	0.16	0.465	0.407
LOC660916	proline-rich extensin-like protein EPR1	84.804	83.108	71.096	129.791	86.226	82.165	80.825	97.96	121.597	99.501	244.511	303.949	175.343	71.35	144.004	164.675	0.183	0.917	0.957	0.165	0.798	1	0.409	0.673	0.0936
LOC663124	EF-hand domain-containing family member C2	96.902	87.664	48.847	96.427	65.315	88.942	70.898	95.928	56.401	73.393	16.022	47.12	70.585	67.565	40.202	50.899	0.183	0.917	0.957	0.288	0.8	1	0.339	0.525	0.558
LOC663300	switch-associated protein 70 isoform X1	11.231	10.279	14.143	17.099	9.537	20.129	14.072	16.243	14.814	14.804	20.088	18.755	14.361	17.608	19.827	20.07	0.183	0.917	0.992	0.531	0.344	0.702	0.85	0.357	0.732
LOC103314267	receptor-type tyrosine-protein phosphatase epsilon-like	12.795	10.843	11.091	1.774	8.409	12.716	13.711	7.33	21.066	16.421	20.791	19.461	19.202	23.198	24.434	19.95	0.183	0.917	0.992	0.652	0.000111	0.0127	0.52	0.0779	0.628
LOC656795	brachyurin	50.144	49.663	51.012	7.177	80.562	61.616	33.986	19.489	246.83	135.748	131.789	87.045	170.457	152.871	145.624	146.625	0.183	0.917	0.992	0.726	0.0014	0.0525	0.665	0.0262	0.754
LOC656689	venom carboxylesterase-6	41.358	48.943	55.31	55.198	48.973	51.203	41.028	28.478	45.788	51.775	55.189	42.01	57.926	56.624	63.793	54.444	0.183	0.917	0.992	0.832	0.19	1	0.116	0.552	0.393
LOC655113	ubiquitin-conjugating enzyme E2 J1	98.185	97.925	71.48	92.341	85.985	81.16	66.991	92	87.621	84.753	64.264	68.971	91.869	90.148	47.607	69.81	0.184	0.917	0.719	0.699	0.269	1	0.647	0.365	0.877
LOC103312870	sphingomyelin phosphodiesterase	19.683	9.859	21.516	2.983	25.974	17.053	11.33	9.622	65.916	41.394	39.737	18.976	42.914	47.72	34.43	46.367	0.184	0.917	0.873	0.659	0.00825	0.169	0.649	0.152	0.702
LOC661499	nose resistant to fluoxetine protein 6-like	1.977	2.297	0.876	0.492	0.84	0.443	0.315	0.409	9.137	5.129	8.175	0.866	7.232	10.386	7.879	6.358	0.185	0.945	0.85	0.765	0.185	0.392	0.591	0.363	0.577
LOC107398075	apolipophorins-like	192.417	273.256	296.913	267.362	281.411	247.848	327.315	230.541	314.024	322.551	437.187	355.132	268.561	338.059	424.506	344.093	0.185	0.917	0.89	0.444	0.369	0.899	0.462	0.105	0.897
LOC103314019	uncharacterized protein LOC103314019	45.92	66.961	62.982	74.821	67.622	54.674	34.599	6.24	108.537	135.281	166.378	109.324	169.448	121.081	133.433	171.524	0.185	0.917	0.992	0.0484	0.472	0.107	0.497	0.000534	0.706
LOC662097	nucleoside diphosphate-linked moiety X motif 6 isoform X2	45.714	38.221	40.37	41.667	46.268	42.975	53.275	39.649	33.136	31.901	27.408	27.457	32.971	39.491	39.083	37.601	0.185	0.917	0.992	0.477	0.724	0.968	0.197	0.223	0.884
LOC663345	STE20-like serine/threonine-protein kinase	72.33	67.301	67.566	61.229	70.097	62.589	70.305	72.405	67.223	55.931	50.238	68.398	59.79	52.264	56.665	51.411	0.185	0.917	0.992	0.676	0.19	0.464	0.447	0.249	0.715
LOC103314476	probable flavin-containing monoamine oxidase C isoform X1	52.752	38.001	3.558	47.657	26.8	43.999	38.227	44.569	16.17	42.646	0.653	34.336	34.388	38.546	15.828	19.519	0.186	0.917	0.604	0.508	0.438	1	0.527	0.565	0.645
LOC660484	ubiquitin-conjugating enzyme E2 L3	357.907	383.467	341.782	433.504	375.416	347.536	379.47	474.393	356.125	388.609	261.441	367.022	358.824	368.194	302.23	331.736	0.186	0.917	0.827	0.37	0.462	1	0.0457	0.705	0.49
LOC663687	uncharacterized protein LOC663687 isoform X1	16.458	18.615	20.121	21.942	15.775	14.316	22.618	10.61	22.949	14.191	20.567	17.23	12.893	12.948	10.82	11.035	0.186	0.849	0.873	0.832	0.649	1	0.177	0.154	0.895
LOC103313138	kinesin-II 85 kDa subunit-like isoform X2	0.145	1.303	0.04	0.133	1.875	0.425	2.077	2.608	2.545	2.91	0.535	0.355	2.419	0.166	2.425	0.171	0.186	0.657	0.956	0.461	0.517	0.641	0.437	0.116	0.897
LOC100141542	solute carrier family 2, facilitated glucose transporter member 1-like isoform X1	33.102	33.009	16.311	40.004	24.601	28.982	25.645	41.507	21.668	23.864	10.252	12.713	19.81	22.97	9.669	18.572	0.186	0.917	0.992	0.351	0.481	1	0.295	0.589	0.5
LOC107397522		0.013	0.172	0.971	0.263	0.013	0.787	0.742	0.207	1.559	0.336	8.354	1.276	6.458	1.366	1.201	7.904	0.186	0.917	0.992	0.638	0.222	0.227	0.85	0.0184	0.897
LOC657727	40S ribosomal protein S4	2049.82	2211.78	2406.01	2075.37	2298.09	2240.37	2098.76	1682.33	2461.55	2379.97	3110.27	2393.77	2588.35	2561.41	3051.33	2861.46	0.186	0.917	0.992	0.735	0.217	1	0.109	0.499	0.505
LOC107398286		0.045	0.637	0.2	0.266	0.065	0.857	0.196	0.28	0.013	0.013	0.013	0.013	0.013	0.013	0.013	0.013	0.186	0.948	NaN	0.412	0.401	0.213	0.676	0.777	0.243
LOC657567	uncharacterized protein LOC657567 isoform X1	64.991	55.615	38.531	60.731	35.646	50.568	63.856	63.869	34.882	63.212	2.8	44.793	49.532	63.213	15.871	33.951	0.187	0.917	0.793	0.516	0.108	1	0.47	0.506	0.897
LOC100142532	brachyurin-like	14.599	21.531	15.784	21.128	20.369	22.173	12.837	2.023	24.45	23.689	49.368	34.953	37.021	24.067	21.393	33.684	0.187	0.917	0.814	0.192	0.481	1	0.4	0.143	0.587
LOC661832	helicase POLQ-like isoform X1	20.464	20.953	17.695	14.935	21.727	20.037	18.096	15.569	15.741	13.189	22.288	13.566	15.785	12.991	20.057	18.608	0.188	0.917	0.506	0.587	0.199	0.215	0.734	0.823	0.405
LOC103312920	uncharacterized protein LOC103312920	788.28	986.892	897.429	738.542	955.564	907.996	770.186	616.981	700.532	804.699	125.15	649.11	739.241	815.555	222.845	413.31	0.188	0.917	0.873	0.434	0.388	1	0.508	0.363	0.897
LOC659806	coiled-coil domain-containing protein 40	84.085	59.165	45.694	78.27	46.904	54.595	59.301	84.769	40.773	60.835	2.941	54.36	43.404	53.048	28.931	36.373	0.189	0.917	0.845	0.397	0.763	1	0.418	0.481	0.897
LOC107398996		12.208	12.268	1.39	0.398	2.395	0.281	13.207	1.78	9.626	15.424	0.013	0.393	2.264	0.302	3.561	17.128	0.19	0.917	0.307	0.0476	0.866	0.849	0.338	0.188	0.814
LOC107397599		0.013	0.815	1.004	0.013	0.85	0.786	0.183	0.165	0.239	0.013	0.013	0.038	0.05	0.19	0.803	0.013	0.19	0.917	0.852	0.154	0.824	0.713	0.312	0.533	0.343
LOC664136	uncharacterized protein LOC664136	17.078	12.065	9.998	13.28	14.224	10.727	13.336	11.288	19.199	17.086	23.488	17.95	20.476	15.855	18.268	17.18	0.19	0.917	0.993	0.00165	0.844	0.4	0.48	0.553	0.372
LOC662856	putative gustatory receptor 28b	0.043	0.036	0.013	0.042	0.013	0.013	0.039	0.127	0.041	0.013	0.04	0.042	0.033	0.476	0.013	1.449	0.191	0.917	0.265	0.973	0.0327	0.769	0.325	0.937	0.207
LOC656038	cytochrome b5 domain-containing protein 1	100.722	72.768	41.848	9.016	78.445	62.825	62.363	74.643	37.667	57.424	0.682	37.067	55.265	39.469	17.47	20.876	0.191	0.917	0.487	0.545	0.0961	0.551	0.661	0.154	0.897
LOC663479	ras-related protein Rab6	46.496	52.322	28.708	46.669	21.245	38.348	32.141	34.543	31.491	36.404	0.813	43.951	44.132	44.279	22.103	48.376	0.191	0.917	0.645	0.382	0.889	1	0.397	0.479	0.98
LOC103314849	uncharacterized protein LOC103314849	341.258	317.754	177.545	317.714	236.444	299.38	268.941	306.955	218.625	317.507	8.203	219.683	277.771	277.42	150.665	151.83	0.191	0.917	0.803	0.429	0.827	1	0.515	0.462	0.897
LOC661461	protein RRP5 homolog isoform X1	28.031	31.84	35.471	18.133	32.605	32.403	29.964	25.723	31.03	31.119	43.245	35.273	36.562	34.043	41.277	43.027	0.191	0.917	0.947	0.606	0.154	1	0.222	0.525	0.536
Idgf2		168.876	225.924	220.142	222.632	222.06	226.23	230.587	220.962	149.126	162.717	199.489	172.278	141.211	152.828	193.673	156.532	0.191	0.917	0.992	0.661	0.237	0.245	0.85	0.486	0.348
LOC662564	dual specificity protein kinase TTK	14.343	16.203	16.57	17.92	19.293	23.928	18.586	21.4	16.325	10.663	10.504	17.674	11.56	15.009	8.815	11.599	0.191	0.917	0.992	0.832	0.157	0.909	0.177	0.597	0.31
LOC103314209	uncharacterized protein LOC103314209	68.67	46.701	4.019	71.358	38.527	29.778	56.855	81.876	40.149	60.364	0.727	48.352	36.926	56.074	19.244	34.047	0.192	0.917	0.543	0.441	0.823	1	0.44	0.511	0.897
LOC100141578	TBC1 domain family member 25 isoform X1	16.547	15.409	16.051	19.127	13.104	16.871	15.279	19.166	14.411	14.881	12.402	13.863	16.148	13.682	8.171	10.212	0.192	0.917	0.719	0.867	0.0438	1	0.223	0.45	0.531
LOC100142328	15-hydroxyprostaglandin dehydrogenase	78.665	87.141	83.142	121.691	88.317	92.656	93.146	104.965	157.071	121.067	172.264	149.244	136.709	122.564	153.688	169.787	0.192	0.928	0.992	0.217	0.648	0.53	0.573	0.359	0.608
LOC100141843	ecotropic viral integration site 5 ortholog	45.044	45.651	48.284	36.007	45.372	43.259	39.535	35.475	30.553	32.81	22.172	14.752	33.672	33.932	37.544	24.166	0.192	0.942	0.992	0.277	0.829	1	0.318	0.674	0.347
LOC660300	venom acid phosphatase Acph-1	38.842	38.851	46.809	32.596	41.786	47.232	35.458	32.861	23.627	28.701	38.259	29.52	23.82	24.71	27.662	26.128	0.192	0.917	0.992	0.462	0.413	0.412	0.609	0.127	0.892
LOC661968	extracellular sulfatase SULF-1 homolog isoform X1	55.094	63.392	43.778	79.051	52.833	56.362	68.34	90.621	48.159	52.983	36.021	59.442	49.615	50.245	35.85	38.185	0.192	0.917	0.992	0.832	0.0284	1	0.248	0.833	0.102
LOC664035	splicing factor 45	33.412	31.415	31.932	37.421	35.466	29.222	33.505	38.868	25.769	20.402	29.214	33.138	25.904	19.031	17.974	20.987	0.192	0.946	0.992	0.832	0.156	0.859	0.249	0.529	0.375
LOC661140	sorbitol dehydrogenase	30.357	30.91	2.837	23.99	20.589	22.544	29.109	25.687	13.349	25.468	0.431	23.188	24.753	25.058	10.881	12.32	0.193	0.917	0.504	0.426	0.893	1	0.506	0.501	0.897
LOC103312664	protein dpy-30 homolog	157.532	150.555	114.042	179.233	139.356	134.005	135.395	184.018	107.373	170.745	46.169	107.801	153.139	139.208	78.254	82.229	0.193	0.923	0.713	0.403	0.47	1	0.274	0.436	0.754
LOC103312171	uncharacterized protein LOC103312171 isoform X1	705.578	671.703	427.646	621.374	554.519	564.557	568.862	559.597	360.498	510.45	12.236	392.371	523.319	513.486	195.214	266.989	0.193	0.946	0.859	0.459	0.502	1	0.533	0.45	0.897
LOC103313305	serine proteases 1/2	268.218	342.945	408.4	318.675	392.773	324.127	256.609	278.418	291.483	325.242	45.531	248.465	314.184	299.931	94.888	171.847	0.193	0.917	0.886	0.473	0.321	1	0.52	0.387	0.897
LOC660705	60S ribosomal protein L36	1010.52	1180.81	1361.59	1096.37	1165.37	1234.49	1094.53	904.927	1193.79	1329.1	1686.82	1198.85	1336.67	1414.16	1704.89	1519.79	0.193	0.917	0.992	0.642	0.269	1	0.223	0.39	0.577
LOC656450	arginyl-tRNA--protein transferase 1 isoform X2	32.441	33.042	27.765	39.177	32.733	29.766	28.018	27.429	47.145	42.923	40.068	39.468	39.851	38.952	41.147	42.958	0.193	0.917	0.997	0.23	0.603	0.777	0.293	0.39	0.507
LOC107397605		0.013	0.042	0.013	0.013	0.399	0.036	0.039	0.013	0.032	0.013	0.013	0.013	0.013	0.378	0.051	0.098	0.194	0.917	0.687	0.832	0.604	0.339	0.85	0.449	0.431
LOC658311	F-box only protein 42	73.744	82.076	74.925	67.628	75.178	61.167	64.631	73.346	56.178	59.307	54.868	63.635	72.47	58.652	48.886	64.551	0.194	0.917	0.734	0.635	0.204	0.0182	0.811	0.361	0.629
LOC103314300	polycystic kidney disease protein 1-like 2 isoform X1	8.203	7.968	5.636	7.834	5.618	8.1	7.63	8.953	5.726	6.756	0.635	6.02	5.099	6.228	2.935	3.365	0.194	0.972	0.78	0.376	0.635	1	0.366	0.504	0.632
LOC103313435	vicilin-like seed storage protein At2g18540	2362.58	2399.66	1609.53	1891.06	1735.19	2538.97	1741.38	2104.52	1538.65	1931.94	321.502	1635.43	2094.16	1846.47	1042.04	1266.56	0.194	0.917	0.836	0.248	0.854	1	0.449	0.375	0.897
LOC658409	polycystic kidney disease 2-like 1 protein	162.248	162.679	74.564	130.268	105.786	127.089	112.773	139.494	80.169	114.537	4.197	96.405	108.954	114.226	58.105	69.817	0.194	0.917	0.838	0.416	0.841	1	0.494	0.48	0.897
LOC103313661	uncharacterized protein LOC103313661	326.453	276.798	198.233	245.47	209.228	271.133	212.353	300.037	150.71	177.09	7.143	143.819	212.801	190.519	93.269	151.885	0.194	0.923	0.892	0.459	0.621	1	0.494	0.459	0.83
LOC657035	UDP-glucose 4-epimerase isoform X1	71.503	70.732	68.75	82.794	87.85	42.816	61.881	77.471	103.202	89.458	83.259	57.471	84.769	88.627	82.519	66.392	0.194	0.917	0.976	0.541	0.375	0.34	0.846	0.282	0.676
LOC107398591		0.644	2.296	0.867	0.136	0.318	0.049	0.616	0.013	0.038	0.013	0.013	0.036	0.013	0.224	0.051	0.152	0.194	0.917	0.992	0.0933	0.812	0.402	0.569	0.455	0.423
LOC657584	bifunctional glutamate/proline--tRNA ligase	9.176	11.9	17.143	15.523	11.271	10.43	12.367	12.321	15.205	12.176	17.619	16.844	15.487	14.458	16.203	12.767	0.194	0.917	0.992	0.204	0.795	0.261	0.85	0.0786	0.897
LOC658584	glutamate synthase 1	38.409	36.584	54.258	44.283	38.803	39.379	57.901	46.566	56.6	71.697	76.14	80.074	53.74	80.87	73.767	69.295	0.194	0.917	0.992	0.23	0.596	0.487	0.783	0.569	0.333
LOC661211	serine protease easter	30.879	44.775	47.118	49.954	33.226	54.342	38.608	39.001	30.899	28.803	43.243	30.001	29.815	42.109	36.753	29.093	0.194	0.917	0.992	0.649	0.113	0.561	0.458	0.833	0.077
LOC103312159	uncharacterized protein LOC103312159 isoform X1	2.384	0.166	0.236	0.2	4.32	0.216	3.149	0.04	0.671	3.952	3.856	1.17	0.857	6.006	6.292	4.274	0.194	0.917	0.992	0.832	0.0562	0.857	0.247	0.748	0.409
LOC655564	dynein light chain 4, axonemal	259.642	228.538	105.199	16.928	165.216	192.12	170.798	194.115	151.089	211.52	1.238	151.127	182.816	217.802	108.685	145.344	0.196	0.917	0.381	0.521	0.917	1	0.606	0.202	0.897
LOC658207	calmodulin-like protein 4	74.947	94.387	87.352	84.675	114.968	86.217	77.308	62.511	118.557	116.293	92.915	101.699	117.392	126.845	126.106	101.732	0.197	0.917	0.992	0.701	0.297	0.77	0.507	0.419	0.498
LOC103314277	uncharacterized protein LOC103314277	221.158	152.69	108.724	151.99	119.281	101.122	146.817	163.85	111.378	138.548	42.636	101.503	130.431	144.419	73.925	77.802	0.198	0.917	0.653	0.235	0.761	1	0.373	0.365	0.775
LOC103313209	uncharacterized protein LOC103313209	26.354	26.207	8.894	23.875	15.24	11.583	16.142	22.739	18.952	22.712	0.569	20.705	24.837	21.127	13.373	14.126	0.198	0.917	0.735	0.304	0.948	1	0.488	0.396	0.917
LOC100142408	peripherin-2-like isoform X1	27.495	23.989	19.968	31.591	23.731	17.971	30.007	26.739	13.09	10.564	1.877	11.235	11.906	13.453	4.446	1.668	0.198	0.917	0.992	0.532	0.337	0.625	0.513	0.405	0.496
LOC100141764	uncharacterized protein LOC100141764	21.394	17.279	21.506	16.136	19.818	18.397	19.244	13.71	29.028	22.506	31.76	25.639	31.199	31.066	27.081	25.684	0.198	0.917	0.992	0.668	0.237	0.702	0.35	0.758	0.342
LOC658717	regulator of chromosome condensation	111.526	95.661	86.692	92.66	102.44	114.606	114.27	101.295	90.048	74.368	75.514	73.527	118.167	81.97	106.772	61.034	0.199	0.919	0.607	0.832	0.145	0.964	0.267	0.677	0.55
LOC654929	adenylate cyclase type 10 isoform X1	26.015	23.885	13.649	20.026	19.651	22.612	19.154	29.455	16.437	24.387	1.364	17.739	19.93	22.828	9.732	12.726	0.199	0.917	0.836	0.453	0.612	1	0.534	0.497	0.897
LOC661851	ATP synthase subunit b, mitochondrial	906.094	883.894	792.467	873.923	884.376	868.196	882.394	810.693	1024.15	930.775	1046.35	974.7	1024.45	959.079	1095.06	1095.93	0.199	0.946	0.992	0.832	0.0373	1	0.169	0.475	0.414
LOC662004	4-nitrophenylphosphatase	54.758	49.29	38.292	46.311	71.536	52.74	57.595	32.78	36.801	27.163	41.306	26.034	33.558	26.563	28.567	33.24	0.199	0.917	0.992	0.832	0.064	0.129	0.85	0.429	0.704
LOC663163	methyltransferase-like protein isoform X2	33.874	39.063	37.42	28.442	35.794	30.156	37.332	18.473	39.202	35.987	48.838	27.496	36.816	37.736	56.689	37.477	0.199	0.917	0.992	0.832	0.129	1	0.0406	0.497	0.877
LOC107398498		0.142	1.319	0.045	0.013	0.165	0.335	0.337	0.407	0.082	0.044	0.621	0.603	2.09	1.731	2.971	0.164	0.2	0.917	0.659	0.489	0.795	0.616	0.395	0.561	0.31
Eif-3p66		178.007	167.472	192.617	173.745	169.742	177.328	176.6	158.471	134.407	157.655	163.028	181.923	160.974	161.459	163.514	151.696	0.2	0.917	0.845	0.0765	0.895	0.687	0.413	0.203	0.897
LOC100141936	uncharacterized protein LOC100141936 isoform X1	6.445	7.252	10.685	14.902	9.403	7.675	9.892	9.51	15.441	16.297	18.035	12.189	10.9	18.025	13.956	15.484	0.2	0.917	0.992	0.598	0.156	0.153	0.85	0.473	0.428
LOC103313357	uncharacterized protein LOC103313357	350.504	291.508	206.312	281.123	195.684	272.357	247.598	255.433	185.044	253.913	8.246	144.629	208.106	230.153	82.193	112.5	0.201	0.917	0.896	0.476	0.293	1	0.559	0.487	0.395
LOC107398749	putative gustatory receptor 28a	0.013	0.439	0.013	0.013	0.013	0.044	0.013	0.042	0.038	0.048	0.013	0.036	0.423	0.013	0.013	0.134	0.201	0.596	0.918	0.459	0.397	0.487	0.796	0.0373	0.897
LOC661054	inter-alpha-trypsin inhibitor heavy chain H4 isoform X1	0.419	1.84	1.784	4.116	1.941	1.658	2.362	0.118	1.154	2.031	2.848	3.612	2.284	2.3	0.579	2.481	0.201	0.9	0.992	0.717	0.314	1	0.245	0.833	0.0833
LOC103312907	uncharacterized protein LOC103312907 isoform X1	88.83	91.616	6.841	90.149	64.954	63.416	64.175	86.132	61.455	77.524	0.858	50.41	66.704	77.857	22.051	37.37	0.202	0.917	0.54	0.491	0.555	1	0.606	0.536	0.889
LOC103313275	uncharacterized protein LOC103313275	543.875	528.497	275.985	316.68	314.433	450.022	413.642	439.588	249.256	412.301	9.42	346.385	493.295	398.649	203.025	301.359	0.202	0.917	0.779	0.459	0.854	1	0.515	0.45	0.927
LOC103313065	aromatic-L-amino-acid decarboxylase	89.006	97.446	103.522	75.343	118.901	106.429	104.99	89.069	129.129	122.059	142.1	136.219	105.144	106.682	132.475	108.141	0.202	0.917	0.992	0.0184	0.903	1	0.204	0.555	0.499
LOC662939	prohibitin-2 isoform X2	110.019	118.126	120.41	90.354	109.881	111.302	112.14	101.752	150.59	132.585	169.08	123.393	133.676	134.941	137.473	123.823	0.202	0.917	0.992	0.181	0.839	0.875	0.308	0.279	0.891
LOC657825	beta-glucuronidase	10.724	5.485	1.832	9.17	7.682	7.269	7.459	0.338	22.282	13.006	13.634	9.748	12.598	12.914	12.681	13.661	0.202	0.917	0.992	0.817	0.229	0.769	0.518	0.8	0.233
LOC663434	L-2-hydroxyglutarate dehydrogenase, mitochondrial	44.611	45.966	35.183	33.553	47.61	57.561	42.412	41.218	31.013	34.76	27.893	26.625	37.238	33.651	28.913	33.59	0.202	0.917	0.992	0.828	0.131	0.135	0.85	0.565	0.326
LOC103313012	uncharacterized protein LOC103313012	0.013	0.013	0.044	0.013	0.013	0.19	0.013	0.013	0.013	0.013	0.013	0.013	0.013	0.013	0.013	0.013	0.202	0.917	NaN	0.832	0.202	0.262	0.85	0.833	0.244
LOC103314535	uncharacterized protein LOC103314535	375.967	581.183	605.634	396.788	236.488	413.334	299.999	509.046	484.813	728.619	3.517	599.376	527.148	556.928	253.89	430.913	0.203	0.917	0.72	0.444	0.799	1	0.474	0.501	0.898
LOC657187	cytochrome P450 6a2	11.789	9.95	14.58	14.851	5.066	10.038	12.635	6.328	3.609	4.394	3.931	8.636	0.808	4.217	0.956	15.796	0.203	0.917	0.918	0.413	0.501	0.662	0.447	0.506	0.746
LOC660373	protein SGT1 homolog	447.593	441.429	392.553	362.093	398.367	385.79	375.526	413.085	311.781	302.505	221.891	329.739	327.967	316.343	266.804	278.156	0.203	0.982	0.992	0.215	0.724	0.629	0.525	0.226	0.891
LOC656444	glutathione synthetase isoform X1	52.533	42.489	48.261	70.969	52.398	51.392	51.744	56.833	45.371	41.151	30.777	34.927	32.157	40.063	36.143	32.126	0.203	0.917	0.992	0.316	0.537	0.964	0.284	0.736	0.0919
LOC107397838	uncharacterized protein LOC107397838	48.704	62.211	26.57	62.003	29.443	53.739	41.971	54.08	57.406	74.929	1.064	63.332	97.926	77.505	37.013	62.439	0.204	0.917	0.63	0.445	0.836	1	0.479	0.501	0.988
LOC657318	centrosome-associated zinc finger protein CP190	62.923	63.783	58.949	46.108	53.821	42.902	55.406	62.646	50.162	54.543	36.978	65.104	50.843	44.96	44.328	42.304	0.204	0.917	0.743	0.396	0.64	0.901	0.273	0.263	0.652
LOC107397727		0.013	0.013	0.013	0.013	0.013	0.013	0.013	0.013	0.013	0.013	0.013	0.042	0.013	0.013	0.013	0.184	0.204	NaN	0.827	0.832	0.221	NaN	0.545	NaN	0.628
LOC658313	sperm flagellar protein 1	1300.65	1195.19	602.247	1007.87	840.691	982.319	863.623	1256.03	659.813	858.023	16.548	735.317	895.231	959.293	479.711	658.89	0.204	0.917	0.832	0.453	0.877	1	0.5	0.473	0.897
LOC662197	alpha-N-acetylgalactosaminidase	13.8	12.434	15.86	1.314	6.036	15.106	12.874	12.61	9.227	6.036	11.706	5.872	1.791	8.873	0.289	4.025	0.204	0.917	0.88	0.652	0.384	1	0.314	0.337	0.775
LOC107398354	odorant receptor Or1-like	0.013	0.013	0.013	0.013	0.013	0.013	0.013	0.013	0.013	0.013	0.04	0.085	0.096	0.013	0.179	0.013	0.204	NaN	0.991	0.691	0.299	0.265	0.602	0.551	0.244
LOC656631	chymotrypsin BI	10.508	8.595	0.295	2.398	1.539	18.077	8.152	0.325	14.926	10.397	12.066	17.854	14.322	11.326	8.135	13.73	0.204	0.917	0.992	0.495	0.361	0.997	0.461	0.365	0.571
LOC659185	collagen type IV alpha-3-binding protein isoform X2	120	106.211	112.433	108.079	109.132	111.192	110.493	118.135	95.814	95.213	86.878	91.021	92.993	103.976	81.828	86.161	0.204	0.991	0.992	0.745	0.16	1	0.13	0.265	0.775
LOC103314052	uncharacterized protein LOC103314052	9.093	8.171	7.206	14.402	6.152	8.49	8.787	16.099	7.823	9.508	3.119	6.467	6.039	5.891	4.107	4.929	0.205	0.917	0.992	0.6	0.272	1	0.227	0.759	0.283
LOC664148	nuclear receptor subfamily 2 group E member 1	0.036	0.114	0.044	0.013	0.039	0.173	0.045	0.098	0.036	0.013	0.013	0.077	0.013	0.013	0.013	1.522	0.206	0.934	0.000245	0.832	0.15	1	0.126	0.937	0.171
LOC662098	ATPase family AAA domain-containing protein 5	6.99	8.016	7.093	5.178	7.487	5.502	7.077	6.614	4.23	5.023	3.923	6.773	5.055	2.823	6.699	2.917	0.206	0.945	0.728	0.376	0.465	0.649	0.347	0.572	0.485
LOC107398630		20.337	13.647	1.935	2.12	10.445	10.7	11.221	14.298	0.171	2.772	0.939	5.556	2.661	5.831	2.388	0.258	0.206	0.917	0.971	0.705	0.116	0.0281	0.85	0.402	0.564
LOC662202	casein kinase I isoform gamma-3 isoform X1	121.607	95.892	67.25	10.829	59.053	87.293	83.342	118.015	61.334	91.66	0.782	74.071	77.952	85.451	36.905	40.838	0.207	0.917	0.378	0.507	0.688	1	0.569	0.194	0.897
Lcch3		12.594	13.899	13.088	14.03	12.693	2.219	7.35	12.52	6.609	12.806	0.315	4.222	7.758	5.103	5.324	4.318	0.207	0.917	0.595	0.16	0.885	1	0.201	0.228	0.897
LOC662635	ubiquitin carboxyl-terminal hydrolase	1405.88	1266.16	718.906	1056.92	848.651	1119.83	980.521	1303.21	781.274	1084.01	103.048	928.279	1141.25	1143.65	596.491	873.328	0.207	0.917	0.737	0.325	0.901	1	0.424	0.425	0.978
LOC660622	uncharacterized protein LOC660622	604.165	518.571	371.594	537.653	365.954	506.425	453.923	578.404	425.934	616.539	10.279	488.086	529.275	573.417	292.834	367.758	0.207	0.917	0.761	0.453	0.878	1	0.503	0.489	0.913
LOC103314139	uncharacterized protein LOC103314139	123.161	109.245	61.125	82.709	79.762	99.528	84.833	118.134	68.132	87.923	12.807	71.412	78.113	96.021	47.001	67.68	0.207	0.917	0.814	0.271	0.878	1	0.403	0.453	0.897
LOC103314265	uncharacterized protein LOC103314265	1649.52	1912.16	1958.29	1951.26	1871.55	1991.73	1521.6	1459.1	1600.88	1792.75	24.657	1322.26	1727.83	1540.77	599.556	1156.7	0.207	0.923	0.836	0.471	0.528	1	0.523	0.457	0.897
LOC661576	growth arrest-specific protein 8 isoform X1	184.959	173.647	118.254	140.192	132.037	133.404	136.69	183.344	143.141	171.03	20.318	151.198	176.634	167.728	86.782	131.184	0.208	0.917	0.679	0.27	0.898	1	0.462	0.375	0.979
LOC663840	uncharacterized protein LOC663840	378.189	324.808	164.806	231.485	224.479	276.083	235.972	345.62	219.281	272.282	6.308	230.107	298.638	261.209	144.995	242.725	0.208	0.917	0.774	0.43	0.916	1	0.508	0.458	0.966
LOC654909	Kv channel-interacting protein 1	3.576	0.166	0.013	0.059	3.015	0.202	0.057	0.173	0.756	3.524	0.065	0.013	0.779	0.055	0.056	0.277	0.208	0.9	0.823	0.0602	0.855	0.769	0.885	0.203	0.891
LOC659914	protein NDRG3 isoform X1	67.027	70.109	72.697	66.533	72.545	82.032	83.617	65.81	89.977	94.908	105.907	106.991	99.465	101.233	100.174	78.722	0.21	0.933	0.992	0.393	0.5	0.905	0.202	0.355	0.597
LOC661929	polypeptide N-acetylgalactosaminyltransferase 35A	20.364	22.848	25.782	21.107	14.484	13.441	18.815	15.451	29.353	16.59	34.797	22.79	27.04	25.141	33.971	29.449	0.211	0.917	0.628	0.491	0.446	0.911	0.24	0.374	0.804
LOC662865	acyl-CoA desaturase 1	121.027	134.152	118.129	133.526	83.423	141.667	108.366	125.9	113.036	139.105	64.366	117.301	109.868	126.041	59.575	60.263	0.211	0.917	0.813	0.832	0.157	1	0.479	0.736	0.296
LOC103313836	uncharacterized protein LOC103313836	26.945	32.397	3.183	2.742	35.805	34.779	28.427	26.686	0.397	0.069	2.387	0.26	0.277	2.156	2.263	2.001	0.211	0.917	0.992	0.594	0.435	0.0837	0.85	0.601	0.305
LOC658880	potassium/sodium hyperpolarization-activated cyclic nucleotide-gated channel 2	16.241	21.279	8.949	2.275	13.746	12.394	11.891	14.26	6.578	9.329	0.29	8.469	7.373	6.684	5.735	6.81	0.212	0.917	0.63	0.494	0.702	0.844	0.583	0.218	0.897
LOC659683	battenin isoform X2	21.484	22.213	31.774	26.857	23.825	24.706	19.137	14.297	21.544	12.938	23.169	11.734	19.951	18.392	14.019	11.749	0.212	0.917	0.896	0.0682	0.84	1	0.222	0.83	0.307
LOC662071	anoctamin-4	31.53	27.196	2.556	33.099	14.752	18.241	23.562	20.198	15.241	17.906	0.505	14.967	20.962	19.503	6.599	15.341	0.213	0.917	0.598	0.488	0.609	1	0.553	0.547	0.864
LOC103314275	uncharacterized protein LOC103314275	1485.83	1303.99	634.696	852.241	864.143	1079.83	915.536	1249.3	786.402	917.646	18.316	743.115	1033.87	925.828	452.603	701.581	0.213	0.917	0.828	0.465	0.841	1	0.549	0.465	0.897
LOC662790	uncharacterized protein LOC662790	36.935	38.127	22.522	3.408	21.684	29.289	24.762	32.782	2.366	13.633	0.363	10.954	11.166	11.747	1.018	9.112	0.213	0.917	0.992	0.592	0.235	0.875	0.497	0.368	0.897
LOC100142053	F-box/WD repeat-containing protein 5	19.003	20.503	19.666	10.302	19.264	21.494	21.582	18.97	17.717	20.93	19.716	19.429	21.95	20.026	18.133	20.148	0.213	0.0792	0.997	0.193	0.965	1	0.206	0.975	0.0167
LOC103314858	phospholipase A2-like isoform X1	100.568	80.78	6.461	106.598	78.719	87.039	85.96	75.402	56.496	71.205	0.914	77.328	82.424	79.252	38.678	56.701	0.214	0.917	0.564	0.494	0.92	1	0.548	0.506	0.97
LOC656615	GTPase-activating protein CdGAPr isoform X2	62.383	53.362	51.561	54.728	52.052	54.107	47.144	63.896	52.017	59.938	28.04	50.215	55.413	42.347	33.454	37.702	0.214	0.93	0.659	0.314	0.595	1	0.296	0.5	0.428
LOC656497	probable helicase with zinc finger domain	8.541	8.379	8.633	8.487	9.024	9.751	8.985	11.152	7.836	10.062	4.356	7.428	7.798	6.164	6.919	7.206	0.214	0.943	0.735	0.516	0.369	1	0.225	0.356	0.757
LOC662367	serine/threonine-protein kinase 33 isoform X1	226.22	186.568	106.604	168.327	147.731	160.453	143.529	174.367	121.468	145.941	4.962	123.872	158.91	155.526	81.212	115.791	0.214	0.917	0.828	0.433	0.897	1	0.529	0.453	0.937
LOC660670	cullin-1	241.96	217.78	168.433	223.107	175.554	194.543	199.665	257.757	185.095	215.478	115.768	178.4	202.185	204.528	144.685	166.414	0.214	0.917	0.872	0.156	0.785	1	0.248	0.465	0.897
LOC103314524	uncharacterized protein LOC103314524 isoform X1	1.375	0.514	0.552	6.044	1.951	0.618	2.546	0.355	3.746	2.887	4.527	4.23	4.574	6.023	6.432	2.821	0.214	0.917	0.992	0.602	0.289	0.829	0.267	0.401	0.564
LOC659584	brachyurin	7.847	11.406	2.559	2.099	15.772	18.009	2.763	1.326	35.402	37.656	44.983	30.266	50.721	40.548	55.704	49.137	0.214	0.918	0.992	0.674	0.248	0.0197	0.632	0.525	0.383
LOC662924	mucin-5B	74.83	129.267	100.417	85.498	71.223	177.212	102.106	55.435	77.491	64.197	101.838	63.139	86.971	85.274	75.915	64.877	0.214	0.917	0.992	0.832	0.0887	0.445	0.709	0.937	0.0155
LOC658063	serine-threonine kinase receptor-associated protein	82.512	86.327	86.336	88.618	85.26	97.02	91.41	101.87	80.446	81.621	72.433	81.162	72.51	61.513	60.192	72.345	0.214	0.925	0.992	0.934	0.0969	0.957	0.16	0.324	0.652
LOC658062	probable actin-related protein 2/3 complex subunit 2	81.044	80.24	98.287	84.09	97.379	96.426	88.322	37.594	80.177	92.936	107.965	80.567	96.596	94.673	118.161	103.827	0.216	0.917	0.992	0.832	0.291	1	0.228	0.726	0.57
LOC103313272	probable signal peptidase complex subunit 2	116.071	129.927	128.573	128.558	132.681	147.135	116.598	97.597	161.484	138.158	184.731	168.678	151.298	160.684	155.942	159.004	0.217	0.917	0.992	0.435	0.454	1	0.13	0.443	0.494
LOC103312667	uncharacterized protein LOC103312667	19.473	21.738	33.915	40.049	31.107	3.108	15.212	2.359	64.187	36.702	49.181	40.535	51.635	52.045	46.335	61.778	0.217	0.917	0.992	0.813	0.46	0.713	0.335	0.161	0.651
LOC103313440	Sjoegren syndrome nuclear autoantigen 1 homolog	129.748	119.674	78.097	12.855	78.85	106.979	93.227	156.1	80.754	88.812	0.813	67.134	88.111	73.928	28.876	53.269	0.219	0.917	0.464	0.537	0.457	1	0.591	0.159	0.897
LOC103315244	uncharacterized protein LOC103315244	0.013	0.013	0.051	0.013	0.013	0.013	0.013	0.013	0.013	0.013	0.013	0.013	0.013	0.229	0.013	0.013	0.219	0.917	0.465	0.832	0.202	0.262	0.85	0.833	0.244
LOC107398132	uncharacterized protein LOC107398132, partial	0.059	1.248	0.04	0.101	1.841	3.218	0.17	1.612	0.463	0.075	0.671	1.905	0.139	2.084	1.181	2.071	0.219	0.472	0.992	0.509	0.794	0.348	0.606	0.81	0.0936
LOC661553	glucose dehydrogenase	0.574	4.706	4.168	0.22	2.912	0.803	4	2.461	9.829	10.612	0.272	6.861	6.01	8.749	0.856	7.211	0.22	0.917	0.594	0.304	0.778	0.511	0.594	0.626	0.276
LOC103313897	uncharacterized protein LOC103313897	54.802	43.035	4.067	85.124	38.876	44.509	42.64	52.094	15.827	25.14	0.555	27.162	22.873	22.452	11.881	3.354	0.22	0.917	0.94	0.398	0.629	0.725	0.575	0.489	0.641
LOC107398123	neurofilament heavy polypeptide-like	546.559	509.668	318.938	480.473	399.032	494.368	430.708	643.799	266.529	417.473	9.541	393.149	393.174	444.993	286.423	345.136	0.221	0.917	0.836	0.464	0.919	1	0.476	0.497	0.915
LOC658699	cytochrome c oxidase subunit 5A, mitochondrial	912.09	1029.77	1147.73	954.857	1093.56	1167.58	1054.08	869.172	1223.71	1234.38	1466.66	994.697	1115.98	1341.3	1346.27	1314.77	0.221	0.917	0.992	0.488	0.427	0.911	0.29	0.636	0.276
LOC663379	probable pyruvate dehydrogenase E1 component subunit alpha, mitochondrial isoform X2	112.02	126.455	157.335	108.8	133.656	126.313	139.629	121.255	166.257	144.725	179.899	162.544	144.31	146.891	199.21	170.839	0.222	0.917	0.992	0.389	0.514	1	0.35	0.539	0.54
LOC656849	sarcosine dehydrogenase, mitochondrial	89.439	114.326	90.422	113.313	107.423	133.114	105.162	109.505	123.807	87.496	146.758	106.906	108.654	96.479	154.404	120.137	0.223	0.917	0.595	0.494	0.489	0.647	0.533	0.0722	0.897
LOC660470	centrosomin isoform X1	373.799	340.273	241.595	304.042	285.077	303.305	281.876	407.349	248.403	278.998	132.992	266.92	272.455	277.52	182.335	225.763	0.223	0.917	0.975	0.233	0.725	1	0.298	0.409	0.897
LOC658392	proton-coupled amino acid transporter 1 isoform X1	23.207	34.196	39.058	30.86	30.086	39.79	39.831	13.557	41.199	37.271	56.416	36.846	46.805	42.253	58.928	33.775	0.223	0.917	0.992	0.548	0.392	1	0.255	0.5	0.655
LOC107397401	uncharacterized protein LOC107397401	106.52	72.011	5.87	62.796	59.243	55.506	54.601	99.911	32.045	53.622	0.841	47.943	51.881	67.62	30.041	59.709	0.224	0.917	0.61	0.563	0.817	1	0.543	0.554	0.897
LOC107398173	protein sel-1 homolog 1 isoform X1	63.547	55.288	59.294	64.321	61.395	57.714	70.796	59.832	66.038	51.428	35.39	49.649	56.503	60.729	52.132	45.45	0.224	0.933	0.688	0.477	0.481	1	0.321	0.343	0.851
LOC660379	uncharacterized protein LOC660379	38.661	56.981	57.468	67.649	60.98	52.323	53.632	61.054	96.634	73.91	104.641	83.721	67.981	106.286	121.311	90.957	0.224	0.925	0.992	0.456	0.452	0.608	0.544	0.43	0.519
LOC658015	WD repeat domain phosphoinositide-interacting protein 2 isoform X1	85.046	88.16	99.011	87.102	69.82	94.705	80.199	116.158	71.199	82.294	53.195	78.542	71.957	81.161	63.982	61.907	0.224	0.917	0.992	0.807	0.0716	1	0.219	0.719	0.36
LOC661627	28S ribosomal protein S2, mitochondrial	56.684	69.546	65.214	73.894	69.873	53.778	56.096	61.62	86.351	77.832	75.728	71.947	96.65	80.263	90.961	76.37	0.224	0.917	0.992	0.832	0.161	0.271	0.768	0.123	0.897
Trnay-gua		0.013	0.013	0.013	0.013	0.013	0.203	0.013	0.013	0.013	0.044	0.013	0.013	0.013	0.013	0.013	0.013	0.224	0.689	0.992	0.832	0.239	0.713	NaN	NaN	0.645
Trnay-gua		0.013	0.013	0.013	0.013	0.013	0.203	0.013	0.013	0.013	0.044	0.013	0.013	0.013	0.013	0.013	0.013	0.224	0.689	0.992	0.832	0.239	0.713	NaN	NaN	0.645
Trnay-gua		0.013	0.013	0.013	0.013	0.013	0.203	0.013	0.013	0.013	0.044	0.013	0.013	0.013	0.013	0.013	0.013	0.224	0.689	0.992	0.832	0.239	0.713	NaN	NaN	0.645
Trnay-gua		0.013	0.013	0.013	0.013	0.013	0.203	0.013	0.013	0.013	0.044	0.013	0.013	0.013	0.013	0.013	0.013	0.224	0.689	0.992	0.832	0.239	0.713	NaN	NaN	0.645
Trnay-gua		0.013	0.013	0.013	0.013	0.013	0.203	0.013	0.013	0.013	0.044	0.013	0.013	0.013	0.013	0.013	0.013	0.224	0.689	0.992	0.832	0.239	0.713	NaN	NaN	0.645
Trnay-gua		0.013	0.013	0.013	0.013	0.013	0.203	0.013	0.013	0.013	0.044	0.013	0.013	0.013	0.013	0.013	0.013	0.224	0.689	0.992	0.832	0.239	0.713	NaN	NaN	0.645
Trnay-gua		0.013	0.013	0.013	0.013	0.013	0.203	0.013	0.013	0.013	0.044	0.013	0.013	0.013	0.013	0.013	0.013	0.224	0.689	0.992	0.832	0.239	0.713	NaN	NaN	0.645
Trnay-gua		0.013	0.013	0.013	0.013	0.013	0.203	0.013	0.013	0.013	0.044	0.013	0.013	0.013	0.013	0.013	0.013	0.224	0.689	0.992	0.832	0.239	0.713	NaN	NaN	0.645
Trnay-gua		0.013	0.013	0.013	0.013	0.013	0.203	0.013	0.013	0.013	0.044	0.013	0.013	0.013	0.013	0.013	0.013	0.224	0.689	0.992	0.832	0.239	0.713	NaN	NaN	0.645
Trnay-gua		0.013	0.013	0.013	0.013	0.013	0.203	0.013	0.013	0.013	0.044	0.013	0.013	0.013	0.013	0.013	0.013	0.224	0.689	0.992	0.832	0.239	0.713	NaN	NaN	0.645
Trnay-gua		0.013	0.013	0.013	0.013	0.013	0.203	0.013	0.013	0.013	0.044	0.013	0.013	0.013	0.013	0.013	0.013	0.224	0.689	0.992	0.832	0.239	0.713	NaN	NaN	0.645
Trnay-gua		0.013	0.013	0.013	0.013	0.013	0.203	0.013	0.013	0.013	0.044	0.013	0.013	0.013	0.013	0.013	0.013	0.224	0.689	0.992	0.832	0.239	0.713	NaN	NaN	0.645
Trnay-gua		0.013	0.013	0.013	0.013	0.013	0.203	0.013	0.013	0.013	0.044	0.013	0.013	0.013	0.013	0.013	0.013	0.224	0.689	0.992	0.832	0.239	0.713	NaN	NaN	0.645
LOC659429	ubiquilin-1	55.544	41.011	38.14	69.7	43.51	51.971	50.814	69.838	37.797	42.694	23.613	43.305	42.517	43.016	24.738	27.652	0.225	0.917	0.976	0.746	0.139	1	0.129	0.648	0.414
LOC103312559	uncharacterized protein LOC103312559, partial	122.461	100.926	48.886	103.489	78.473	95.775	77.283	116.872	48.692	90.746	3.996	56.787	56.478	63.725	36.769	28.039	0.225	0.917	0.991	0.472	0.491	0.789	0.588	0.549	0.383
LOC657146	uncharacterized protein LOC657146	0.32	1.001	0.057	0.31	0.263	0.013	0.058	5.577	8.46	2.578	21.922	0.507	3.205	0.341	2.102	16.769	0.225	0.917	0.992	0.757	0.214	0.849	0.273	0.39	0.571
LOC663729	transient receptor potential cation channel trpm isoform X4	21.164	18.176	22.721	21.952	23.26	23.616	27.522	24.48	14.946	17.326	17.432	21.089	16.689	15.419	15.455	17.86	0.225	0.917	0.992	0.832	0.0753	0.755	0.476	0.277	0.81
LOC107397475	uncharacterized protein LOC107397475	0.013	0.013	0.013	0.013	0.038	0.013	0.013	0.013	0.133	0.013	0.013	0.013	0.013	0.013	0.013	0.013	0.226	0.917	0.491	0.257	0.854	0.717	NaN	0.525	NaN
LOC658951	photoreceptor-specific nuclear receptor isoform X1	0.346	0.034	0.103	0.013	0.013	0.037	0.013	0.013	0.035	0.124	0.013	0.013	0.013	0.013	0.013	0.03	0.226	0.917	0.991	0.596	0.878	0.751	0.506	0.161	0.897
LOC107398429		14.021	17.208	20.052	2.353	12.21	14.471	16.262	9.304	5.289	3.303	0.333	1.165	4.002	3.207	1.5	3.736	0.226	0.917	0.992	0.667	0.0184	0.0409	0.687	0.145	0.897
LOC100142338	putative hydroxypyruvate isomerase	25.303	33.364	38.606	35.779	43.641	42.549	37.386	25.353	42.175	31.445	55.7	43.771	45.221	54.488	54.693	53.46	0.226	0.917	0.992	0.741	0.315	0.798	0.312	0.585	0.342
LOC103313077	uncharacterized protein LOC103313077	467.037	388.475	245.208	364.057	305.774	349.52	338.47	390.067	262.659	417.994	52.384	305.482	400.498	400.698	191.151	230.793	0.227	0.917	0.731	0.322	0.859	1	0.463	0.419	0.897
LOC661896	oxysterol-binding protein-related protein 3 isoform X1	36.571	29.678	32.119	31.682	28.449	33.912	44.723	52.867	33.866	30.483	23.909	34.636	28.804	31.389	26.735	27.394	0.227	0.917	0.992	0.837	0.0505	1	0.228	0.491	0.498
LOC663241	dynein assembly factor 3, axonemal homolog	25.594	21.487	2	16.974	18.415	14.954	16.377	23.088	22.489	31.787	0.568	22.185	25.516	25.656	12.168	18.13	0.228	0.917	0.581	0.508	0.878	1	0.629	0.525	0.897
LOC664267	protein max isoform X2	132.053	136.652	123.281	110.357	119.216	162.362	135.164	110.846	158.88	133.225	216.498	149.565	170.994	153.589	215.159	190.523	0.228	0.925	0.754	0.748	0.217	1	0.3	0.395	0.714
LOC662028	serine protease 27	12.395	10.151	2.533	17.536	18.601	10.864	6.477	4.788	37.563	33.764	38.231	2.925	40.021	42.238	35.257	34.096	0.228	0.917	0.92	0.819	5.95e-06	0.00831	0.737	0.382	0.616
LOC103312412	protein toll-like	44.306	58.966	54.06	70.72	69.222	67.22	48.955	57.455	46.748	31.115	67.714	40.405	48.286	48.621	44.658	42.021	0.228	0.917	0.947	0.194	0.803	0.579	0.47	0.738	0.298
LOC655981	MICOS complex subunit MIC27 isoform X2	596.49	505.837	350.461	477.702	459.97	481.336	457.238	581.621	355.182	451.662	236.095	371.164	442.288	480.195	289.86	366.805	0.228	0.917	0.992	0.414	0.576	1	0.545	0.43	0.897
LOC662400	60S ribosomal protein L27a isoform X1	1390.61	1523.85	1607.06	1357.73	1528.85	1578.9	1429.82	1058.41	1781.19	1725.31	2308.51	1553.91	1827.36	1797.58	2189.13	2156.72	0.228	0.917	0.992	0.779	0.228	1	0.2	0.526	0.545
LOC662994	SH3 domain-binding protein 5 isoform X1	28.232	22.659	31.291	22.582	28.203	32.002	23.806	30.408	37.011	34.183	35.555	31.587	33.418	32.428	33.541	32.165	0.228	0.917	0.995	0.248	0.792	0.925	0.15	0.719	0.184
LOC103314084	RING-H2 finger protein ATL20	670.854	672.675	305.457	478.212	547.417	661.513	561.89	589.163	479.578	537.23	208.631	406.69	537.145	507.177	314.954	306.46	0.229	0.917	0.866	0.375	0.618	1	0.724	0.467	0.64
LOC655517	cold shock domain-containing protein E1	397.064	342.473	278.457	342.455	288.542	327.933	349.856	405.525	250.094	302.576	204.748	275.443	254.346	309.263	222.466	262.958	0.229	0.917	0.992	0.307	0.581	1	0.122	0.486	0.869
LOC103312924	uncharacterized protein LOC103312924 isoform X1	50.984	53.712	42.097	5.581	31.251	37.14	38.942	42.322	28.717	27.642	0.539	20.852	25.21	28.814	14.579	21.9	0.23	0.917	0.518	0.521	0.681	1	0.595	0.203	0.897
LOC103313252	trichohyalin	157.342	135.176	61.227	123.71	87.536	107.532	103.704	146.689	79.288	107.097	3.806	82.76	96.2	95.697	53.279	80.568	0.23	0.917	0.847	0.436	0.878	1	0.5	0.506	0.897
nuoF		96.353	97.439	126.845	93.106	104.04	97.7	108.88	106.711	139.231	123.47	130.767	131.577	112.511	135.378	133.528	123.024	0.23	0.917	0.992	0.286	0.684	0.313	0.738	0.318	0.689
LOC663720	uncharacterized protein LOC663720 isoform X1	25.272	18.23	18.566	20.374	15.046	15.061	17.888	25.993	11.22	15.795	1.404	12.533	13.385	13.648	7.025	9.215	0.23	0.917	0.992	0.506	0.318	1	0.426	0.496	0.586
LOC103314939	transcription factor GATA-4 isoform X1	7.974	5.823	1.689	14.712	5.512	1.456	6.136	6.171	17.29	23.151	25.669	16.472	17.424	15.691	18.576	24.114	0.23	0.917	0.992	0.572	0.365	0.583	0.476	0.48	0.471
LOC103313184	uncharacterized protein LOC103313184	36.376	38.8	33.581	5.397	38.532	27.241	31.231	45.988	27.27	35.331	0.539	22.996	34.461	41.052	12.474	15.224	0.231	0.917	0.448	0.575	0.318	1	0.636	0.194	0.897
LOC661230	histone H2A deubiquitinase MYSM1	15.832	15.553	20.206	21.112	17.012	13.055	16.624	18.937	16.09	16.077	11.459	17.241	10.368	13.932	15.239	8.813	0.231	0.917	0.918	0.639	0.535	0.939	0.36	0.328	0.616
LOC664411	eukaryotic initiation factor 4A-III	90.644	88.986	91.973	83.342	87.439	86.525	87.725	84.767	115.346	112.157	124.486	91.815	109.464	104.73	114.516	129.429	0.231	0.999	0.992	0.657	0.261	0.994	0.225	0.582	0.395
LOC661415	nose resistant to fluoxetine protein 6-like	4.689	3.221	6.491	1.05	7.764	3.883	0.704	2.689	11.882	8.48	5.978	6.738	12.618	8.622	8.276	7.08	0.231	0.917	0.992	0.709	0.253	0.346	0.684	0.218	0.897
LOC103312507	protein piccolo-like	69.649	52.01	79.846	57.379	71.193	64.974	51.008	68.92	64.509	57.854	2.558	54.705	54.638	50.973	19.918	36.96	0.232	0.928	0.863	0.508	0.308	1	0.508	0.432	0.913
LOC662443	MAP kinase-activated protein kinase 2	55.604	64.42	76.251	55.055	64.728	55.249	55.671	39.115	53.126	59.923	75.544	45.96	73.537	63.897	66.145	72.654	0.233	0.916	0.97	0.738	0.205	0.938	0.385	0.568	0.679
LOC664287	guanine nucleotide exchange factor for Rab-3A	99.333	103.114	123.57	102.001	105.227	100.282	136.155	116.554	92.551	85.398	86.93	88.703	86.02	75.765	95.402	74.134	0.233	0.917	0.992	0.67	0.355	1	0.266	0.337	0.814
LOC663284	leukocyte receptor cluster member 1 homolog	143.312	133.522	124.571	128.145	127.916	120.556	95.141	170.189	135.539	106.922	70.135	111.237	126.468	100.737	79.702	94.941	0.233	0.917	0.992	0.68	0.238	1	0.211	0.27	0.897
LOC662072	calexcitin-1 isoform X1	35.669	26.834	33.684	39.412	32.118	42.661	29.743	24.818	39.105	33.636	42.299	19.833	23.173	26.29	31.899	44.256	0.234	0.917	0.467	0.592	0.343	1	0.118	0.787	0.249
LOC100142233	dynein assembly factor 1, axonemal	636.914	595.42	331.781	441.137	421.689	423.519	445.058	632.095	332.141	414.34	10.841	406.962	424.16	396.776	255.47	327.271	0.234	0.917	0.851	0.453	0.902	1	0.506	0.471	0.898
LOC662944	sodium/hydrogen exchanger 10 isoform X1	23.981	23.237	14.335	21.653	21.823	21.994	21.267	27.946	16.102	19.94	1.542	13.857	21.719	22.92	6.755	14.618	0.234	0.917	0.87	0.57	0.323	1	0.543	0.501	0.897
LOC107398722		0.013	0.013	0.013	0.013	0.013	0.013	0.013	0.013	0.964	0.013	0.058	0.148	0.054	0.05	0.048	0.013	0.234	NaN	0.992	0.191	0.897	0.238	0.85	0.44	0.724
LOC656045	methionine-R-sulfoxide reductase B1 isoform X1	85.292	75.204	60.647	93.501	62.835	82.965	73.65	61.122	95.837	93.312	101.506	106.879	86.538	81.045	107.092	90.272	0.234	0.917	0.992	0.273	0.677	1	0.0887	0.45	0.518
LOC655376	facilitated trehalose transporter Tret1	3.879	2.363	0.175	0.253	9.599	0.938	5.529	1.323	7.176	7.563	1.577	9.362	4.255	8.433	10.547	7.808	0.234	0.917	0.992	0.428	0.77	0.73	0.533	0.302	0.703
LOC656683	ATP synthase subunit delta, mitochondrial	481.163	481.229	526.705	537.236	486.779	550.896	445.529	354.962	566.632	500.078	682.273	500.645	596.931	585.014	602.528	587.703	0.234	0.917	0.992	0.701	0.34	1	0.252	0.569	0.484
LOC107397878		0.013	0.22	0.013	0.038	0.03	0.013	0.033	0.081	0.03	0.034	0.241	0.013	0.214	0.013	0.013	0.06	0.235	0.917	0.547	0.376	0.551	0.376	0.635	0.283	0.759
LOC657086	uncharacterized protein LOC657086	61.607	72.589	66.153	56.259	71.947	81.744	75.203	51.652	61.271	68.675	80.025	63.104	57.131	65.22	74.439	86.406	0.235	0.917	0.737	0.832	0.225	1	0.231	0.653	0.369
LOC107397600		116.74	120.687	9.835	166.14	60.705	103.581	45.549	124.656	37.037	51.521	0.673	5	53.504	75.737	0.954	11.193	0.235	0.917	0.951	0.587	0.306	1	0.739	0.607	0.382
LOC663500	survival of motor neuron-related-splicing factor 30	132.385	133.353	152.225	126.987	151.679	144.65	131.93	123.951	118.439	111.259	146.571	99.951	163.577	111.508	132.44	151.111	0.237	0.917	0.324	0.368	0.708	0.363	0.622	0.833	0.411
LOC103313258	uncharacterized protein LOC103313258	19.297	15.298	1.498	13.133	17.555	7.043	12.86	13.657	21.092	27.332	0.563	23.111	28.15	21.088	11.344	16.716	0.237	0.917	0.667	0.516	0.694	0.551	0.665	0.481	0.897
LOC656452	lysosomal alpha-mannosidase	24.697	28.064	23.088	27.916	21.785	32.926	27.274	40.186	28.579	42.624	0.776	45.642	41.638	52.441	18.776	26.433	0.237	0.917	0.72	0.476	0.858	1	0.499	0.551	0.897
LOC660437	uncharacterized protein LOC660437	77.422	63.167	68.055	83.869	64.803	65.117	46.832	58.782	119.477	90.071	65.3	68.865	122.464	126.765	96.271	102.117	0.237	0.923	0.769	0.832	0.247	0.521	0.748	0.492	0.414
LOC657787	tyrosine-protein phosphatase non-receptor type 61F isoform X1	69.215	69.07	65.075	76.833	49.75	55.57	66.553	63.64	50.231	58.315	32.328	54.809	51.704	53.522	37.076	35.73	0.237	0.923	0.925	0.181	0.795	1	0.274	0.383	0.74
LOC658533	sensory neuron membrane protein 2	35.126	21.142	6.018	31.365	48.444	38.797	17.479	23.679	110.201	79.799	75.462	49.006	138.638	118.291	85.693	87.347	0.237	0.917	0.981	0.823	0.000456	0.0446	0.785	0.541	0.111
LOC663932	venom dipeptidyl peptidase 4	43.044	43.594	53.398	48.703	49.817	46.435	48.224	52.164	39.68	42.074	23.156	35.687	37.789	42.462	36.666	25.772	0.237	0.959	0.992	0.368	0.552	1	0.169	0.487	0.441
LOC660521	uncharacterized protein LOC660521	1383.65	1486.51	1286.67	1080.34	1247.02	1336.42	1236.19	1064.92	1595.96	1509.4	1984.2	1449.79	1719.74	1621.5	1873.32	1852.65	0.237	0.922	0.992	0.806	0.131	1	0.228	0.238	0.814
LOC664518	uncharacterized protein LOC664518	152.93	140.123	159.612	174.888	178.141	156.525	182.029	202.673	121.445	142.741	160.346	143.574	119.699	146.165	159.549	145.705	0.237	0.197	0.992	0.832	0.0647	0.866	0.746	0.361	0.679
LOC655704	dynein heavy chain 2, axonemal	11.992	9.312	8.984	14.658	10.534	13.043	12.929	16.879	8.197	11.621	2.228	9.75	9.701	10.062	5.177	7.214	0.238	0.917	0.992	0.529	0.424	1	0.23	0.551	0.752
LOC103313459	CRISP/Allergen/PR-1-like	1018.84	768.5	436.094	794.723	516.382	769.182	669.957	636.38	480.919	635.185	12.563	511.993	723.559	637.485	314.841	418.011	0.239	0.917	0.838	0.442	0.897	1	0.527	0.49	0.897
LOC103313735		389.183	461.057	339.655	264.621	378.465	445.96	269.142	331.653	296.707	297.311	47.087	258.784	337.202	272.208	91.749	220.064	0.239	0.917	0.963	0.451	0.507	1	0.606	0.434	0.897
LOC655020	protein phosphatase 1A	470.137	435.104	346.886	400.892	364.925	402.444	399.326	526.178	326.362	385.206	250.218	396.579	395.962	400.812	294.946	360.018	0.239	0.917	0.992	0.44	0.53	1	0.215	0.425	0.897
LOC103314008		4.387	3.173	0.059	1.084	0.048	1.152	0.068	0.213	7.386	0.054	0.324	0.14	1.221	2.045	5.428	5.615	0.24	0.917	0.78	0.344	0.562	0.411	0.677	0.247	0.869
LOC654863	uncharacterized protein LOC654863	769.794	692.971	410.032	519.206	487.699	541.301	559.171	674.026	399.092	574.468	12.814	436.353	555.802	603.413	278.87	438.366	0.24	0.917	0.832	0.489	0.866	1	0.539	0.498	0.913
LOC663165	ubiquitin-like domain-containing CTD phosphatase 1	60.159	76.338	66.232	83.11	85.889	72.237	59.196	64.927	90.28	86.065	96.706	90.406	112.654	80.969	93.317	89.074	0.24	0.917	0.992	0.832	0.0588	0.375	0.61	0.0806	0.898
LOC662106	solute carrier family 22 member 21	36.548	27.395	33.893	34.23	28.327	27.863	36.519	40.016	19.901	20.026	24.869	26.067	19.869	25.824	18.043	15.353	0.24	0.917	0.992	0.832	0.17	1	0.181	0.21	0.776
LOC655330	LETM1 and EF-hand domain-containing protein anon-60Da, mitochondrial	234.935	201.218	161.872	178.286	182.954	181.13	174.153	205.02	171.774	185.545	105.482	169.343	168.12	169.742	119.661	148.865	0.241	0.917	0.845	0.298	0.71	1	0.426	0.274	0.897
LOC655651	eukaryotic translation initiation factor 3 subunit C	79.361	75.203	89.188	82.785	83.726	76.519	77.956	75.475	77.867	67.47	63.761	89.231	75.71	69.848	68.195	52.23	0.242	0.958	0.483	0.344	0.623	1	0.0739	0.567	0.515
LOC107398793		47.163	31.601	5.409	34.668	4.451	38.428	47.654	3.349	3.969	13.184	2.131	3.378	16.152	11.041	0.043	17.519	0.242	0.917	0.585	0.835	0.052	1	0.368	0.355	0.897
LOC100141675	gustatory receptor 68a	0.013	0.069	0.026	0.013	0.066	0.013	0.075	0.013	0.013	0.031	0.013	0.068	0.101	0.262	0.013	0.013	0.242	0.917	0.599	0.828	0.303	0.713	0.589	0.634	0.341
LOC103312808	leucine-rich repeat transmembrane neuronal protein 4	19.629	19.964	20.054	27.252	29.514	26.138	17.453	16.126	22.141	19.435	53.314	26.564	28.111	26.367	36.353	28.386	0.242	0.917	0.659	0.333	0.621	0.994	0.408	0.151	0.897
LOC658307	glutathione peroxidase	251.237	280.292	212.155	249.054	242.884	253.183	218.89	219.5	274.692	302.987	222.453	247.692	289.962	358.405	278.968	331.716	0.243	0.917	0.688	0.832	0.0727	0.916	0.601	0.767	0.471
LOC656356	thioredoxin-2	494.24	545.833	528.885	525.436	528.079	555.048	502.545	390.096	592.989	569.706	654.591	491.623	630.616	698.212	702.38	683.074	0.243	0.917	0.992	0.884	0.0138	1	0.145	0.708	0.331
LOC103313061	eIF-2-alpha kinase GCN2 isoform X2	5.137	2.324	1.294	0.823	5.763	0.891	1.54	2.34	12.036	7.612	9.252	4.765	11.034	13.799	8.456	13.23	0.244	0.923	0.845	0.808	0.0968	0.398	0.663	0.462	0.597
LOC655842	ral guanine nucleotide dissociation stimulator-like 1 isoform X1	12.518	19.187	20.86	20.585	12.474	20.02	18.875	18.769	23.044	22.668	28.425	25.907	21.818	21.215	21.268	22.794	0.244	0.917	0.992	0.516	0.491	0.171	0.861	0.129	0.944
LOC107397849	MODEL NOT SUPPORTED - WITHDRAWN	0.488	0.164	0.178	0.013	0.915	0.871	0.2	0.04	2.785	0.013	0.042	0.035	1.996	0.725	0.139	0.171	0.245	0.917	0.273	0.185	0.865	0.494	0.881	0.745	0.569
LOC103313863	uncharacterized protein LOC103313863	0.822	0.048	0.013	0.059	0.068	0.08	0.013	0.013	0.013	0.055	0.013	0.187	0.055	3.746	0.013	0.055	0.245	0.917	0.365	0.72	0.271	0.74	0.85	0.312	0.832
LOC662096	coiled-coil-helix-coiled-coil-helix domain-containing protein 10, mitochondrial	391.147	313.918	374.255	434.881	373.401	455.613	360.389	345.049	314.914	400.494	364.534	408.63	350.425	425.875	329.311	358.036	0.245	0.917	0.468	0.692	0.181	0.0138	0.85	0.833	0.494
LOC658622	ATM interactor	400.608	351.418	263.459	325.839	270.746	291.19	295.024	375.484	258.102	345.055	104.693	247.828	307.179	309.763	165.243	220.181	0.245	0.919	0.766	0.271	0.789	1	0.286	0.441	0.897
LOC103312266	uncharacterized protein LOC103312266	143.2	126.158	100.316	152.036	82.598	121.176	99.488	131.937	137.895	169.421	1.619	110.881	149.508	130.314	41.808	97.797	0.245	0.918	0.79	0.429	0.87	1	0.564	0.509	0.952
LOC657716	UDP-glucuronosyltransferase 2B7 isoform X1	13.197	12.874	13.415	2.729	18.586	13.928	9.056	6.944	36.751	30.686	21.288	19.182	36.959	31.23	29.791	31.491	0.245	0.917	0.879	0.807	0.000519	0.0394	0.744	0.0239	0.778
LOC661936	protein Wnt-7b isoform X1	1.458	0.449	3.444	0.215	2.456	0.866	1.795	0.036	3.325	0.989	0.184	5.5	0.515	0.167	3.748	3.201	0.245	0.917	0.893	0.779	0.214	1	0.0799	0.51	0.695
LOC100142237	uncharacterized protein LOC100142237 isoform X1	96.427	73.522	50.59	78.21	54.765	74.217	65.282	102.312	52.362	62.163	3.532	42.083	70.069	56.902	22.308	43.483	0.245	0.917	0.937	0.541	0.345	1	0.539	0.524	0.718
LOC103312934		20.592	14.147	15.983	12.795	18.779	21.842	12.982	18.689	8.886	5.165	1.863	4.801	11.025	6.026	7.695	3.764	0.245	0.923	0.992	0.759	0.0302	0.0673	0.737	0.727	0.0179
LOC103312216	uncharacterized protein LOC103312216	387.393	357.431	156.568	23.788	256.098	274.882	203.104	285.937	202.924	322.563	1.552	205.913	275.459	256.059	128.25	154.998	0.246	0.917	0.467	0.552	0.869	1	0.682	0.23	0.897
LOC656277	venom allergen 5	997.094	843.289	538.826	739.242	614.683	795.421	654.516	787.966	541.081	719.81	14.313	602.198	814.602	749.96	384.447	518.673	0.247	0.917	0.834	0.485	0.885	1	0.558	0.489	0.945
LOC659179	fatty acid synthase	19.721	24.614	14.875	26.737	22.834	31.079	24.616	20.569	21	28.502	24.468	19.499	26.316	29.598	22.985	22.948	0.247	0.917	0.859	0.538	0.661	0.811	0.604	0.412	0.865
LOC660784	translation initiation factor IF-2	144.86	117.714	59.412	101.258	78.097	106.321	91.499	123.978	52.884	69.142	4.582	54.303	65.984	62.703	32.396	53.695	0.247	0.917	0.992	0.516	0.473	0.675	0.589	0.553	0.317
LOC664149	translocon-associated protein subunit alpha	114.793	109.977	136.497	93.498	131.832	129.954	108.93	80.335	118.374	138.319	177.595	108.108	135.852	154.664	153.548	138.982	0.247	0.917	0.992	0.718	0.229	1	0.281	0.792	0.36
LOC660329	microtubule-associated protein 1B isoform X1	189.612	194.073	171.459	216.432	212.059	172.031	192.875	248.871	123.731	138.536	160.925	112.507	142.731	143.656	166.291	191.399	0.247	0.917	0.992	0.72	0.249	0.995	0.228	0.744	0.285
LOC103312943	uncharacterized protein LOC103312943	5.168	4.659	8.738	0.331	1.415	1.623	3.261	0.179	15.413	23.432	2.107	2.308	19.082	19.741	20.833	25.344	0.248	0.917	0.992	0.824	0.162	0.822	0.52	0.768	0.426
LOC662456	26S proteasome non-ATPase regulatory subunit 6	100.864	115.793	120.981	92.617	131.169	107.193	96.186	84.913	100.654	83.828	137.078	98.524	115.419	108.485	136.47	141.516	0.249	0.917	0.465	0.554	0.484	0.826	0.398	0.698	0.551
LOC659786	tyrosine--tRNA ligase, cytoplasmic	36.784	35.629	41.472	4.113	31.729	34.978	34.223	25.738	55.416	55.439	103.334	62.38	55.89	47.849	71.065	73.635	0.249	0.917	0.824	0.6	0.00353	0.758	0.472	0.00648	0.749
LOC659648	brachyurin	59.943	46.369	45.472	7.316	50.23	71.569	39.391	33.465	99.027	130.644	146.861	99.69	140.315	148.351	129.856	135.65	0.249	0.917	0.992	0.756	0.000194	0.0147	0.638	0.0124	0.733
LOC659847	multidrug resistance protein 1	13.839	7.785	15.028	13.153	18.856	9.679	10.278	8.193	16.456	20.916	16.978	11.272	22.114	22.367	15.731	19.113	0.249	0.917	0.992	0.832	0.0873	0.373	0.812	0.851	0.187
LOC660374	uncharacterized protein LOC660374	0.046	0.462	0.013	0.176	0.239	0.054	0.162	0.167	0.141	4.011	0.042	0.035	0.046	0.434	1.93	2.772	0.25	0.917	0.116	0.299	0.744	0.967	0.207	0.672	0.524
LOC659157	keratin-associated protein 19-9b	1.267	0.261	0.013	0.078	0.059	0.013	0.013	0.059	0.013	0.013	0.073	0.013	0.061	0.013	1.606	0.013	0.25	0.917	0.487	0.545	0.399	0.52	0.542	0.373	0.897
LOC107397612		2.51	9.744	14.255	2.052	1.688	1.851	1.914	16.083	0.013	0.272	1.489	0.809	3.501	1.269	0.045	0.264	0.25	0.928	0.845	0.283	0.678	0.526	0.545	0.178	0.897
LOC107397931	uncharacterized protein LOC107397931	38.389	32.031	26.352	3.574	28.272	27.966	18.045	26.517	2.666	13.684	0.368	19.354	19.994	3.399	0.312	18.896	0.25	0.917	0.954	0.621	0.315	1	0.371	0.257	0.897
LOC100141853	interaptin-like isoform X3	340.708	317.405	177.372	245.279	222.595	251.22	247.874	342.088	189.013	233.1	77.746	206.649	230.872	240.92	143.507	189.253	0.25	0.917	0.975	0.233	0.854	1	0.409	0.451	0.897
LOC663853	uncharacterized protein LOC663853	0.013	0.013	0.013	0.013	0.013	0.06	0.013	0.273	0.013	0.013	0.013	0.013	0.013	0.013	0.013	0.013	0.25	0.917	NaN	NaN	0.55	1	0.228	NaN	0.679
LOC107397735	uncharacterized protein LOC107397735 isoform X1	223.398	179.135	10.291	159.484	106.4	79.811	153.242	123.049	72.651	110.542	1.147	72.161	112.946	115.512	46.165	65.237	0.251	0.917	0.64	0.507	0.864	1	0.606	0.525	0.897
LOC662198	sodium/hydrogen exchanger 10-like	21.134	19.241	16.07	28.596	14.532	21.118	18.505	25.786	12.333	21.802	1.432	14.381	16.839	16.503	7.314	10.277	0.251	0.919	0.904	0.472	0.603	1	0.46	0.581	0.65
LOC103313009	uncharacterized protein LOC103313009	377.098	471.568	372.933	470.036	444.024	547.286	453.766	394.753	510.796	410.629	705.323	455.281	529.199	458.137	641.988	571.267	0.251	0.917	0.959	0.659	0.262	1	0.342	0.161	0.897
LOC661777	uncharacterized protein LOC661777 isoform X1	17.792	7.264	4.656	3.455	13.493	9.738	13.018	7.539	58.158	51.204	55.144	32.208	56.096	69.02	60.187	50.779	0.251	0.975	0.992	0.816	0.000252	0.000297	0.807	0.621	0.398
LOC658387	serpin B6	42.674	52.399	55.41	70.467	43.597	57.563	54.892	52.448	46.242	58.497	88.224	63.638	53.084	54.767	82.329	59.153	0.252	0.917	0.598	0.351	0.639	1	0.732	0.159	0.927
LOC103313885	zinc finger protein 335	31.379	31.476	23.012	32.761	37.282	21.484	25.108	32.808	24.791	27.23	19.386	32.312	28.132	18.233	26.062	16.853	0.252	0.917	0.712	0.555	0.473	0.66	0.47	0.566	0.464
LOC658558	aldose reductase	179.48	140.424	89.828	153.762	99.062	149.281	128.361	155.868	84.8	122.368	5.357	90.218	134.719	126.722	47.35	70.65	0.252	0.917	0.917	0.523	0.495	1	0.563	0.531	0.835
LOC655914	rab GTPase-activating protein 1-like isoform X1	65.271	59.555	62.027	61.256	62.255	59.857	52.391	61.376	54.328	55.312	48.266	63.359	54.857	56.134	54.237	52.249	0.252	0.917	0.992	0.0665	0.857	0.97	0.332	0.367	0.877
LOC661319	uncharacterized protein LOC661319	219.15	266.825	214.314	224.248	314.659	357.653	244.227	194.618	165.674	191.894	173.009	145.311	188.684	213.025	182.698	193.674	0.252	0.902	0.993	0.832	0.239	0.194	0.855	0.733	0.223
LOC655701	facilitated trehalose transporter Tret1	4.518	2.987	1.041	0.2	5.963	0.803	5.371	4.384	7.209	6.189	5.943	5.423	10.644	8.402	0.321	5.604	0.253	0.917	0.642	0.476	0.476	0.765	0.601	0.569	0.41
LOC103315022	phospholipase A2 inhibitor isoform X1	37.463	41.533	29.524	49.586	57.38	50.869	42.517	31.899	22.996	28.143	57.518	30.784	29.437	31.732	58.171	34.382	0.253	0.917	0.762	0.614	0.405	0.49	0.644	0.129	0.897
LOC103313719	uncharacterized protein LOC103313719	116.808	93.693	51.736	86.823	80.984	77.171	62.941	98.456	65.691	78.173	15.997	56.239	83.532	90.374	40.003	63.855	0.253	0.917	0.806	0.319	0.854	1	0.556	0.434	0.897
LOC103312209	uncharacterized protein LOC103312209	1.879	2.062	0.535	0.805	3.169	0.9	3.217	4.84	0.947	1.277	0.328	0.041	0.442	1.291	0.118	0.271	0.253	0.917	0.947	0.579	0.427	1	0.419	0.581	0.414
LOC664389	LOW QUALITY PROTEIN: alpha-amylase-like	0.133	1.669	1.795	0.052	0.662	2.647	0.21	4.641	6.5	2.132	6.182	1.101	4.602	2.593	1.093	0.68	0.253	0.917	0.992	0.142	0.854	0.27	0.672	0.506	0.465
LOC659579	probable nucleoporin Nup58	21.976	21.659	14.112	15.766	16.64	13.571	21.679	20.977	14.503	14.574	7.82	14.309	13.563	10.572	8.189	10.268	0.253	0.917	0.992	0.307	0.595	1	0.193	0.285	0.88
LOC103312246		0.429	1.351	0.046	0.914	5.816	6.039	2.449	0.759	0.212	0.013	0.954	0.175	1.021	0.242	0.654	2.669	0.253	0.822	0.992	0.702	0.845	0.157	0.85	0.731	0.24
LOC658050	peptidoglycan-recognition protein LB isoform X2	26.986	27.324	3.448	28.881	21.657	2.762	15.531	19.682	69.136	52.695	66.403	47.883	57.789	62.733	57.344	41.082	0.253	0.917	0.993	0.614	0.363	0.457	0.606	0.452	0.557
LOC655326	casein kinase I isoform gamma-3 isoform X1	39.747	43.102	56.908	43.27	37.487	42.875	44.758	30.174	41.582	46.614	65.076	45.905	51.274	46.473	58.709	59.008	0.254	0.917	0.519	0.635	0.381	1	0.481	0.333	0.821
LOC107397782		112.041	184.112	132.893	128.64	72.184	158.515	89.896	132.349	204.175	155.509	1.881	129.22	162.146	202.707	68.256	107.912	0.254	0.917	0.78	0.472	0.834	0.856	0.606	0.525	0.922
LOC659054	cytochrome P450 6k1 isoform X1	1.006	5.785	7.224	0.132	3.368	4.635	6.88	2.834	0.179	0.965	5.916	0.944	3.949	3.619	3.693	4.332	0.254	0.689	0.983	0.665	0.953	0.966	0.189	0.359	0.697
LOC656106	ubiquitin carboxyl-terminal hydrolase 2 isoform X2	283.552	234.534	186.455	246.216	188.46	197.178	218.261	270.716	161.685	202.699	99.135	183.643	205.251	204.361	127.409	163.446	0.254	0.917	0.992	0.257	0.767	1	0.273	0.425	0.897
LOC664480	phosphorylated adapter RNA export protein	122.908	128.491	110.943	69.113	110.752	106.334	106.331	125.366	89.416	75.49	78.808	84.488	90.468	80.278	86.896	87.874	0.254	0.917	0.992	0.523	0.469	0.113	0.802	0.302	0.669
LOC100142303	LOW QUALITY PROTEIN: uncharacterized protein LOC100142303	16.791	17.073	15.431	12.912	17.109	19.042	20.996	19.159	1.493	9.633	10.267	10.694	6.365	9.088	1.338	6.455	0.254	0.934	0.992	0.69	0.29	0.632	0.462	0.555	0.0892
Mmp-1		16.684	25.849	30.294	43.992	29.729	24.257	25.745	27.929	32.318	37.963	29.397	32.305	30.522	50.186	26.972	26.727	0.255	0.917	0.971	0.544	0.385	0.0746	0.859	0.612	0.645
LOC107398216	uncharacterized protein LOC107398216	0.013	0.013	0.013	0.013	0.173	0.013	0.013	0.013	0.05	0.013	0.013	0.013	0.013	0.013	0.013	0.013	0.255	0.566	0.992	0.832	0.202	0.753	NaN	0.551	NaN
LOC103315225	uncharacterized protein LOC103315225	0.155	0.043	0.052	0.013	0.042	0.013	0.045	0.555	1.064	0.927	0.267	1.062	0.953	3.874	0.804	0.912	0.255	0.917	0.998	0.778	0.214	0.305	0.737	0.839	0.0752
LOC656043	LOW QUALITY PROTEIN: ATP-binding cassette sub-family A member 1-like	21.239	15.83	9.734	2.259	16.107	17.254	16.852	16.775	10.555	13.377	0.4	11.027	15.398	15.612	8.334	6.245	0.256	0.917	0.616	0.598	0.716	1	0.682	0.248	0.897
LOC658435	cytosolic 10-formyltetrahydrofolate dehydrogenase	6.12	1.527	7.394	0.663	6.207	0.824	4.299	2.761	4.631	4.688	7.868	10.902	5.261	4.823	8.394	0.32	0.256	0.917	0.65	0.272	0.61	0.928	0.36	0.937	0.838
LOC660986	ubiquitin-conjugating enzyme E2 N	86.474	62.641	5.2	75.096	54.98	68.169	53.906	83.317	47.547	62.395	0.701	51.451	57.943	51.251	4.798	34.786	0.256	0.917	0.769	0.418	0.74	1	0.656	0.593	0.897
LOC664033	chondroadherin	9.399	7.126	20.467	9.964	11.041	13.164	8.672	1.841	27.267	19.023	22.084	13.293	17.727	22.408	24.131	22.553	0.256	0.917	0.992	0.293	0.519	0.4	0.543	0.214	0.742
LOC660372	transmembrane protein 222	7.828	9.205	1.908	0.059	9.029	9.441	13.16	0.231	1.344	7.946	1.735	13.043	7.079	1.249	1.754	6.39	0.256	0.178	0.992	0.41	0.588	1	0.486	0.886	0.0829
LOC661179	choline transporter-like protein 1	10.841	10.206	9.543	1.453	6.725	10.753	8.5	1.079	13.818	15.897	12.076	13.329	18.898	15.104	17.333	18.456	0.256	0.917	0.992	0.731	0.269	0.545	0.596	0.694	0.598
LOC657304	discoidin domain-containing receptor 2	1.683	2.148	3.411	0.033	0.347	0.422	3.143	0.463	1.553	0.428	0.863	0.432	0.125	1.139	1.643	1.638	0.257	0.288	0.992	0.248	0.759	1	0.225	0.531	0.646
LOC662903	isocitrate dehydrogenase	152.149	146.198	146.618	136.06	153.841	150.803	143.373	138.167	190.339	174.946	223.811	146.885	181.264	170.146	222.704	211.998	0.257	0.993	0.992	0.794	0.118	1	0.185	0.326	0.895
LOC100141681	uncharacterized protein LOC100141681	21.441	20.699	20.25	16.78	21.167	20.137	24.681	22.874	19.819	13.93	26.71	17.736	23.811	21.955	23.646	21.271	0.258	0.917	0.448	0.51	0.917	0.465	0.644	0.743	0.816
LOC100142067	uncharacterized protein LOC100142067	728.251	1101.93	810.379	625.084	843.986	904.548	628.678	709.624	662.748	697.772	15.589	593.765	704.908	645.519	200.427	403.928	0.258	0.917	0.918	0.5	0.579	1	0.611	0.508	0.897
LOC657836	brachyurin	25.731	28.24	22.756	3.546	42.085	28.998	4.922	1.846	73.492	50.046	63.864	47.224	83.487	59.248	69.03	69.7	0.258	0.917	0.992	0.608	0.401	0.0255	0.682	0.641	0.501
LOC655079	uncharacterized protein LOC655079 isoform X1	67.689	80.99	49.932	64.559	76.224	81.784	72.398	61.537	84.404	65.585	105.883	86.192	90.139	81.932	97.9	86.632	0.26	0.917	0.992	0.344	0.792	1	0.0145	0.076	0.897
LOC658185	spectrin alpha chain, non-erythrocytic 1 isoform X2	30.059	29.023	39.655	43.255	34.714	34.815	36.629	37.716	52.509	46.773	50.151	48.646	43.466	50.75	54.956	47.453	0.26	0.917	0.999	0.377	0.609	0.354	0.85	0.365	0.686
LOC103314486	uncharacterized protein LOC103314486	16177.7	17282.2	16455.9	14478.6	18018.9	17449.8	13216.8	14346	18250.4	19843.4	128.128	15906.2	20094.7	18933.2	8267.15	12173.2	0.261	0.973	0.813	0.516	0.859	1	0.587	0.487	0.961
LOC656392	uncharacterized protein LOC656392	975.931	1058.73	463.094	864.138	626.558	787.193	675.406	842.649	616.436	839.077	17.746	588.362	828.584	807.623	379.913	501.754	0.261	0.917	0.845	0.488	0.877	1	0.597	0.535	0.897
LOC655660	cAMP-dependent protein kinase catalytic subunit beta	160.646	147.675	86.635	131.903	118.673	147.659	106.66	155.451	107.203	147.917	5.133	100.962	107.143	114.605	64.537	83.646	0.261	0.917	0.866	0.491	0.823	1	0.585	0.535	0.897
LOC100141823	venom allergen 5	37.88	40.86	15.147	46.703	18.378	30.698	24.224	36.702	4.263	20.559	0.376	17.729	13.177	19.834	7.645	2.791	0.261	0.917	0.992	0.364	0.784	1	0.325	0.543	0.737
LOC103313927	THAP domain-containing protein 4-like	0.013	0.013	0.055	0.013	0.013	0.013	0.205	0.013	0.013	0.013	0.013	0.013	0.013	0.013	0.013	0.013	0.261	0.917	NaN	0.832	0.202	NaN	0.603	0.554	NaN
LOC103314704	leucine-rich repeat extensin-like protein 3 isoform X1	124.454	119.475	118.794	12.613	103.471	154.459	94.281	91.07	77.717	79.316	0.983	43.761	73.172	61.987	19.822	42.763	0.262	0.917	0.633	0.62	0.0486	1	0.704	0.203	0.897
LOC657006	COP9 signalosome complex subunit 1	62.704	52.538	31.926	35.911	53.355	56.721	53.778	57.571	37.702	47.092	36.781	49.616	50.206	43.289	42.448	34.429	0.263	0.917	0.912	0.726	0.21	0.284	0.802	0.423	0.633
LOC664544	protein PRRC1-A	114.145	87.186	85.74	109.225	78.72	93.075	89.529	108.304	84.477	82.241	56.227	76.621	80.752	77.73	60.971	74.808	0.263	0.917	0.992	0.329	0.682	1	0.244	0.419	0.826
LOC664126	protein lifeguard 1 isoform X1	60.153	76.095	71.771	81.188	52.743	87.069	73.996	69.846	87.008	78.382	103.36	89.707	99.513	88.844	86.547	87.27	0.263	0.917	0.992	0.691	0.316	0.228	0.85	0.271	0.897
LOC663651	60S ribosomal protein L9	1433.27	1498.08	1420.62	1441.09	1366.11	1443.17	1253.74	981.539	1606.95	1466.91	2253.27	1467.65	1727.38	1614.63	1973.17	1981.4	0.263	0.917	0.992	0.832	0.182	1	0.157	0.466	0.655
LOC103313849	presequence protease, mitochondrial	48.152	48.979	49.285	62.8	50.622	47.103	48.223	41.056	43.239	43.333	32.44	39.067	36.464	42.605	36.759	32.336	0.264	0.917	0.992	0.433	0.655	1	0.357	0.653	0.317
LOC103314776	uncharacterized protein LOC103314776	96.273	120.848	155.369	140.31	137.353	153.673	114.345	175.278	134.416	159.682	165.946	143.131	112.097	212.555	159.251	121.5	0.265	0.917	0.573	0.652	0.382	0.504	0.733	0.457	0.789
LOC100142051	uncharacterized protein LOC100142051	2.584	3.821	0.052	0.413	0.96	3.326	3.035	0.629	2.781	0.59	5.717	0.843	2.597	2.957	3.95	2.664	0.265	0.917	0.992	0.312	0.897	1	0.318	0.0865	0.897
LOC655185	putative sodium-coupled neutral amino acid transporter 10	61.713	53.772	45.709	41.813	45.666	49.965	47.73	66.508	48.407	42.814	33.847	41.177	41.464	39.426	31.082	35.255	0.265	0.917	0.992	0.678	0.355	1	0.379	0.356	0.722
LOC657668	zinc finger HIT domain-containing protein 3	49.848	60.127	65.071	72.972	63.039	57.003	38.659	33.085	67.232	51.776	51.5	55.28	64.262	35.695	82.268	48.561	0.267	0.917	0.68	0.834	0.312	1	0.152	0.756	0.321
LOC657996	uncharacterized protein LOC657996	3.065	2.303	0.632	0.254	4.58	0.58	2.637	0.476	9.043	6.619	4.877	0.882	6.901	6.558	7.543	4.315	0.267	0.917	0.92	0.649	0.315	0.239	0.801	0.365	0.849
LOC103312581	uncharacterized protein LOC103312581	13.892	11.8	1.55	20.026	13.569	17.717	16.365	2.656	29.352	31.496	28.804	24.59	22.341	34.266	36.545	33.851	0.267	0.917	0.992	0.306	0.663	0.0925	0.586	0.281	0.822
LOC658419	serpin B12	27.824	28.954	30.225	28.826	24.753	30.309	34.077	24.897	35.702	35.778	43.663	40.653	35.8	30.24	42.467	37.089	0.267	0.925	0.992	0.732	0.269	0.622	0.628	0.162	0.897
LOC660135	BMP-binding endothelial regulator protein isoform X1	12.52	12.05	19.08	15.42	14.13	15.036	14.192	14.981	8.812	10.43	10.886	13.429	7.962	10.816	9.535	5.446	0.267	0.925	0.992	0.832	0.265	1	0.305	0.497	0.534
LOC103314099	uncharacterized protein LOC103314099 isoform X1	3.125	3.585	0.041	0.013	0.262	0.321	4.251	0.123	0.162	4.289	0.047	0.988	1.247	0.991	0.172	0.266	0.268	0.225	0.992	0.0204	0.916	1	0.444	0.518	0.508
LOC658608	replication protein A 70 kDa DNA-binding subunit	112.068	94.772	65.192	88.996	75.14	82.362	78.963	94.96	63.727	81.414	24.466	60.128	72.235	85.755	41.914	48.504	0.27	0.921	0.925	0.366	0.725	1	0.526	0.465	0.897
LOC103313347	mucin-22-like	0.056	0.169	0.629	0.156	0.158	0.736	0.153	0.131	3.997	2.363	1.623	0.634	3.518	5.37	7.115	5.174	0.27	0.965	0.992	0.822	0.19	0.304	0.728	0.389	0.678
LOC103313805	uncharacterized protein LOC103313805	0.013	0.171	0.249	0.013	5.996	0.335	0.013	0.013	0.274	0.053	0.051	0.18	0.042	0.044	0.013	0.049	0.27	0.0727	0.992	0.832	0.0532	0.683	0.814	0.109	0.897
LOC658809	ATP-dependent zinc metalloprotease YME1 homolog	74.04	61.766	59.244	47.465	58.191	65.052	69.97	76.96	47.366	54.475	34.064	53.995	52.138	50.911	37.476	41.322	0.271	0.927	0.487	0.831	0.0689	0.974	0.486	0.141	0.897
LOC107398038	uncharacterized protein LOC107398038	77.256	75.913	7.292	56.245	36.083	55.252	53.45	92.519	56.697	56.569	0.785	44.893	42.515	47.972	33.928	32.78	0.271	0.917	0.552	0.574	0.535	1	0.606	0.581	0.754
LOC659593	poly	5.985	7.442	0.274	0.405	10.094	10.794	8.141	1.3	4.643	0.224	10.542	8.822	7.744	5.9	15.324	1.985	0.271	0.917	0.64	0.465	0.854	0.109	0.741	0.14	0.897
LOC103314837	zinc finger protein 530	0.593	3.608	7.374	0.216	4.633	4.347	3.377	5.474	3.68	0.34	10.129	8.467	0.255	1.173	9.024	5.774	0.271	0.917	0.845	0.488	0.535	1	0.12	0.297	0.759
LOC107398586		1.029	0.658	0.028	0.045	2.529	0.107	0.522	0.84	0.348	0.013	0.652	0.048	0.689	0.068	0.109	0.702	0.271	0.917	0.873	0.362	0.798	0.256	0.802	0.621	0.661
LOC103312351	uncharacterized protein LOC103312351	1053.44	1204.81	1161.65	738.033	1089.23	1188.83	761.537	859.876	850.094	1056.74	19.514	850.576	887.878	1023.29	322.963	638.189	0.271	0.917	0.886	0.543	0.401	1	0.618	0.517	0.897
LOC655339	proteasome subunit alpha type-1	59.472	52.387	94.797	49.261	63.837	64.391	64.776	67.766	91.918	77.173	64.747	72.179	58.249	80.226	85.623	87.19	0.271	0.917	0.992	0.24	0.822	0.758	0.442	0.632	0.333
LOC660864	calmodulin	1285.26	1291.58	1206.75	1390.43	1279.42	1110.69	1148.09	997.423	1449.78	1432.94	1547.95	1174.64	1381.95	1383.53	1546.73	1616.84	0.271	0.917	0.992	0.832	0.138	1	0.151	0.782	0.265
LOC656221	hepatocyte growth factor-regulated tyrosine kinase substrate	30.718	24.626	30.205	34.645	29.96	33.573	30.71	45.595	23.992	28.109	20.054	34.187	28.657	31.301	21.728	20.192	0.272	0.917	0.714	0.832	0.19	1	0.152	0.732	0.531
LOC658126	mitochondrial coenzyme A transporter SLC25A42	56.107	49.059	60.683	60.491	51.832	42.828	69.543	53.388	61.462	62.98	98.108	60.714	53.449	63.939	75.712	75.472	0.273	0.917	0.936	0.563	0.45	1	0.48	0.251	0.897
LOC656244	coiled-coil domain-containing protein 186 isoform X2	65.657	51.936	49.946	48.77	57.073	44.586	55.772	66.232	46.107	41.594	37.052	48.999	42.567	45.703	38.795	45.173	0.273	0.917	0.992	0.765	0.189	0.311	0.639	0.369	0.772
LOC657279	ribosomal protein 63, mitochondrial	229.847	291.894	308.346	290.38	287.862	201.07	182.236	198.37	337.177	385.487	362.331	259.628	389.048	298.196	344.553	406.268	0.273	0.917	0.992	0.832	0.215	0.925	0.277	0.34	0.724
LOC103314919	uncharacterized protein LOC103314919	0.34	2.776	1.804	1.544	12.414	0.052	0.055	0.047	16.434	18.864	9.634	2.623	3.006	4.071	3.637	4.216	0.273	0.917	0.997	0.832	0.416	0.411	0.707	0.525	0.541
LOC107398396	uncharacterized protein LOC107398396	0.013	0.125	0.013	0.013	0.044	0.013	0.013	0.013	0.013	0.013	0.013	0.013	0.013	0.013	0.013	0.013	0.273	0.917	NaN	0.233	0.854	0.77	NaN	0.833	0.244
LOC664393	triosephosphate isomerase	272.339	305.885	349.937	234.745	280.414	283.791	279.3	265.828	266.651	194.594	252.134	241.655	234.363	225.232	238.257	246.591	0.274	0.917	0.992	0.204	0.876	0.411	0.684	0.81	0.147
LOC103312293	paramyosin	40.609	40.101	32.936	34.357	39.857	36.165	35.094	36.619	24.4	26.892	34.644	25.668	33.208	29.267	29.118	36.3	0.274	0.925	0.992	0.592	0.443	0.0379	0.85	0.273	0.778
LOC103313715	uncharacterized protein LOC103313715	39.313	41.614	24.693	27.174	31.472	33.511	34.682	40.538	28.812	31.623	46.77	43.836	42.07	33.503	32.589	36.038	0.275	0.917	0.861	0.096	0.921	0.687	0.479	0.38	0.75
Cda9		14.972	11.11	30.726	5.119	24.909	14.367	7.713	14.297	71.169	54.223	53.842	37.532	66.45	73.989	46.949	55.715	0.275	0.928	0.992	0.815	0.0218	0.0142	0.82	0.0116	0.897
LOC103315107	uncharacterized protein LOC103315107	12.941	11.474	14.851	1.986	1.819	12.053	0.387	10.683	16.206	12.454	24.605	16.566	10.341	12.814	29.652	23.375	0.275	0.917	0.992	0.832	0.334	1	0.344	0.366	0.897
LOC659175	radial spoke head protein 3 homolog B isoform X4	101.008	87.562	65.98	75.987	51.069	73.202	85.579	132.997	78.964	97.702	4.091	85.569	95.299	93.069	44.847	53.171	0.276	0.917	0.813	0.525	0.614	1	0.526	0.545	0.883
LOC100141573	protein chibby homolog 1	207.681	232.749	142.429	199.896	175.434	167.342	181.476	212.36	41.526	69.443	32.936	77.054	59.278	21.92	38.152	11.693	0.277	0.951	0.992	0.0158	0.694	0.0547	0.748	0.034	0.796
LOC661166	hydroxyacylglutathione hydrolase, mitochondrial isoform X2	93.783	91.96	95.577	91.366	77.467	79.593	102.676	97.166	98.25	97.959	61.746	101.711	90.221	118.195	70.853	80.595	0.278	0.917	0.497	0.714	0.27	0.849	0.458	0.426	0.891
LOC103312529	uncharacterized protein LOC103312529	24.406	20.589	18.044	18.976	26.394	26.328	26.447	21.192	24.979	14.282	32.981	19.161	19.498	17.447	25.549	17.073	0.278	0.917	0.561	0.362	0.686	0.166	0.752	0.653	0.897
LOC655253	cilia- and flagella-associated protein 43 isoform X1	33.655	27.919	18.506	24.537	19.168	27.123	19.71	32.652	19.053	30.094	1.602	20.922	23.911	26.123	13.593	18.679	0.278	0.917	0.829	0.442	0.883	1	0.539	0.538	0.917
LOC107397776	uncharacterized protein LOC107397776	15.462	26.47	2.773	26.828	20.578	19.847	17.77	23.157	0.483	18.568	2.178	11.187	23.266	19.894	0.29	2.015	0.278	0.917	0.925	0.781	0.194	0.368	0.742	0.642	0.666
LOC107397842	adenylate cyclase type 10-like	13.816	9.757	8.918	13.386	8.84	12.028	9.239	16.499	6.02	9.916	0.352	7.968	8.995	10.51	4.632	1.414	0.278	0.917	0.988	0.383	0.713	1	0.517	0.407	0.855
LOC107398614	uncharacterized protein LOC107398614	0.656	0.044	0.013	0.013	0.013	0.166	0.013	0.013	0.057	0.013	0.047	0.013	0.223	0.013	0.142	0.013	0.278	0.361	0.992	0.528	0.461	0.829	0.614	0.624	0.645
LOC107397457	peritrophin-1-like	0.052	0.013	0.064	0.066	0.013	0.013	0.013	0.013	5.406	0.058	0.056	0.048	0.052	0.071	1.074	0.184	0.278	0.917	0.992	0.62	0.408	0.164	0.85	0.187	0.906
LOC659252	calpain-A	20.495	15.784	28.179	3.698	17.348	18.691	11.767	9.932	46.238	40.315	35.329	24.393	35.401	57.448	38.059	43.776	0.279	0.917	0.529	0.832	3.22e-06	0.00851	0.741	0.0134	0.764
LOC103313789	uncharacterized protein LOC103313789 isoform X1	10.481	10.398	17.829	17.432	1.802	13.94	6.418	8.33	17.627	19.71	26.437	9.806	20.199	16.759	24.297	31.91	0.279	0.917	0.585	0.72	0.471	0.84	0.23	0.51	0.411
LOC654949	upstream activation factor subunit spp27	460.071	551.833	554.143	540.184	467.011	505.825	523.105	387.492	522.137	528.527	765.975	586.498	564.867	564.753	732.006	658.613	0.279	0.917	0.992	0.793	0.27	1	0.236	0.401	0.749
chic		651.595	677.817	860.409	652.717	694.203	762.271	628.732	494.91	791.768	846.983	847.934	728.395	828.443	855.958	830.331	932.702	0.279	0.917	0.992	0.832	0.279	1	0.0758	0.833	0.195
LOC661374	fibrous sheath CABYR-binding protein	36.574	29.306	22.911	38.514	27.562	34.271	27.864	47.41	23.897	36.302	1.887	33.357	25.877	25.589	23.667	29.155	0.28	0.917	0.811	0.497	0.887	1	0.417	0.531	0.929
LOC659645	immunoglobulin-binding protein 1	488.42	407.467	263.592	333.757	353.275	396.101	358.991	412.569	299.428	304.648	176.801	304.797	345.432	330.862	262.997	316.267	0.28	0.917	0.992	0.192	0.9	0.992	0.619	0.271	0.897
LOC661286	suppression of tumorigenicity 5 protein isoform X1	43.77	45.308	42.933	50.314	46.572	39.995	44.628	50.049	40.978	40.193	39.446	39.157	38.999	35.142	32.401	36.219	0.28	0.923	0.992	0.836	0.0873	0.763	0.46	0.616	0.422
LOC660967	myosin heavy chain, clone 203	8.62	10.475	3.931	1.444	12.215	12.759	11.011	11.641	9.109	8.983	0.695	9.403	8.6	10.617	2.925	8.413	0.281	0.917	0.473	0.712	0.308	1	0.684	0.26	0.897
LOC103313659	proteinase inhibitor-like	269.955	252.435	172.775	20.996	205.138	276.623	176.64	161.702	169.396	189.56	1.428	167.177	204.198	236.387	102.766	136.141	0.281	0.917	0.484	0.6	0.795	1	0.698	0.23	0.897
LOC662701	pyruvate carboxylase, mitochondrial isoform X3	190.193	180.465	176.133	223.427	212.344	245.297	218.339	200.469	213.754	217.33	248.688	225.107	211.726	236.588	299.272	221.746	0.281	0.917	0.829	0.72	0.529	0.887	0.447	0.188	0.897
LOC656218	uncharacterized protein LOC656218	221.243	202.85	119.239	168.409	156.403	196.875	170.176	192.936	117.698	150.346	32.999	105.097	151.044	140.591	80.626	104.519	0.281	0.917	0.992	0.34	0.841	1	0.533	0.509	0.838
LOC659418	vitamin K-dependent gamma-carboxylase isoform X1	5.14	7.08	0.833	5.244	7.099	5.827	5.312	2.535	5.964	5.835	9.875	6.381	3.66	9.072	7.372	7.094	0.281	0.917	0.992	0.609	0.228	0.829	0.539	0.553	0.204
LOC655530	phosphorylase b kinase gamma catalytic chain, skeletal muscle/heart isoform isoform X1	34.169	40.66	30.291	33.49	39.499	40.093	47.759	27.918	42.001	39.721	57.946	38.249	46.253	40.158	50.428	42.891	0.281	0.917	0.992	0.66	0.345	1	0.278	0.27	0.897
LOC103312760	lamin-B receptor	15.688	11.852	1.996	1.32	11.509	15.675	8.185	9.841	18.956	19.284	17.736	13.774	27.812	17.92	25.804	21.686	0.281	0.917	0.992	0.737	0.000302	0.63	0.661	0.558	0.471
LOC100142352	uncharacterized protein LOC100142352	27.194	23.049	27.913	31.234	22.381	24.295	24.176	29.203	20.996	21.158	17.221	27.9	18.593	15.854	13.921	16.641	0.281	0.925	0.992	0.782	0.517	1	0.332	0.535	0.572
LOC107399243	uncharacterized protein LOC107399243	38.332	23.579	3.774	4.804	36.515	32.039	16.723	2.158	45.31	78.173	77.544	70.943	65.372	81.819	65.243	86.62	0.281	0.917	0.992	0.786	0.13	0.314	0.649	0.51	0.56
LOC660892	protein yellow	6.26	12.416	10.682	16.349	16.675	15.537	12.221	12.144	4.789	0.922	2.063	0.975	3.454	3.112	3.357	0.237	0.281	0.94	0.992	0.832	0.0723	0.461	0.587	0.843	0.384
LOC661323	protein D3	88.837	70.473	76.79	102.366	70.743	48.832	63.899	53.551	113.457	115.326	77.14	109.524	113.004	126.483	104.322	117.764	0.281	0.917	0.992	0.837	0.113	0.442	0.684	0.844	0.0963
LOC664422	uncharacterized protein LOC664422	1.868	9.082	0.538	20.12	0.405	3.329	17.21	2.676	9.816	31.867	30.112	32.172	12.906	39.698	27.713	40.989	0.282	0.917	0.0814	0.456	0.518	0.803	0.424	0.471	0.897
LOC660589	proline-rich protein PRCC isoform X1	44.915	42.626	43.522	45.073	35.241	39.74	42.928	47.766	32.086	28.456	40.42	31.322	25.946	34.951	40.284	29.133	0.282	0.942	0.992	0.641	0.385	0.677	0.684	0.247	0.785
LOC103312133	larval cuticle protein 16/17-like	0.013	0.013	0.013	0.013	0.013	0.05	0.013	0.155	0.013	0.013	0.013	0.013	0.013	0.013	0.013	0.013	0.282	0.917	NaN	NaN	0.578	1	0.223	NaN	0.714
LOC103312350	uncharacterized protein LOC103312350	462.46	392.907	241.039	26.177	304.235	331.533	299.887	366.253	248.226	244.791	1.788	232.22	330.081	240.416	155.727	209.318	0.283	0.917	0.541	0.596	0.892	1	0.648	0.236	0.897
LOC661100	ras-related and estrogen-regulated growth inhibitor-like protein	11.656	13.711	3.101	0.416	14.3	22.095	12.281	23.126	15.424	23.258	12.211	12.282	10.635	13.648	16.848	17.096	0.283	0.917	0.991	0.652	0.737	0.917	0.598	0.889	0.172
LOC103312312	ATP synthase subunit s-like protein	83.064	67.44	47.518	71.692	73.602	70.636	71.012	70.2	59.061	43.542	42.123	53.57	52.963	52.063	55.043	53.086	0.283	0.917	0.992	0.307	0.812	0.601	0.603	0.387	0.721
LOC662611	nose resistant to fluoxetine protein 6	18.202	20.825	19.64	25.982	19.533	26.111	30.246	27.886	21.254	17.424	21.686	14.123	11.298	15	11.433	13.559	0.283	0.917	0.992	0.832	0.334	0.152	0.661	0.451	0.633
LOC655605	protein D2	132.299	130.974	66.645	104.415	83.977	95.771	87.759	108.972	89.729	81.944	4.818	68.871	80.405	119.696	37.83	76.452	0.284	0.917	0.873	0.543	0.562	1	0.618	0.565	0.897
LOC107398533		0.061	0.677	0.192	0.063	0.116	0.05	0.88	0.189	0.731	1.603	0.776	7.033	10.24	6.263	1.498	5.157	0.284	0.925	0.992	0.821	0.214	0.365	0.745	0.736	0.273
LOC103314742	putative ankyrin repeat protein RF_0381	11.766	5.566	0.392	0.911	1.333	12.127	4.477	9.346	0.043	0.693	0.786	4.025	0.212	0.68	4.545	0.785	0.285	0.917	0.992	0.489	0.595	0.262	0.85	0.436	0.863
LOC107398146		11.022	9.354	8.989	2.126	15.478	13.714	11.36	1.791	18.96	22.643	32.028	19.131	27.149	26	30.291	31.351	0.285	0.917	0.992	0.695	0.343	0.115	0.605	0.0583	0.759
LOC659227	hexokinase type 2 isoform X2	56.76	46.811	66.896	60.58	58.117	50.638	70.823	45.161	38.547	37.152	60.066	50.16	36.965	45.075	58.376	44.886	0.286	0.917	0.992	0.708	0.232	0.979	0.761	0.381	0.897
fbl		138.856	110.529	155.332	107.373	131.31	118.522	145.754	90.162	119.401	113.39	139.853	96.559	126.467	129.232	161.208	131.383	0.287	0.137	0.992	0.756	0.257	1	0.213	0.833	0.897
LOC103312280	alpha-tocopherol transfer protein-like	3.003	23.53	2.369	2.79	13.682	18.507	24.424	0.083	22.925	28.148	46.931	3.795	20.482	27.546	3.892	23.443	0.287	0.917	0.992	0.832	0.0617	1	0.606	0.839	0.23
LOC661517	protein HID1	13.962	12.001	14.573	21.058	9.151	7.967	16.894	18.831	11.478	10.286	11.494	12.127	8.743	10.736	12.078	13.002	0.289	0.917	0.992	0.832	0.102	1	0.801	0.703	0.4
LOC103314840	uncharacterized protein LOC103314840	44.306	43.669	32.121	43.247	26.059	5.276	34.975	52.971	34.375	33.327	0.628	22.864	30.108	34.571	14.948	12.942	0.29	0.917	0.591	0.215	0.878	1	0.245	0.281	0.897
LOC659141	neurogenic locus notch homolog protein 1 isoform X2	59.099	60.074	59.797	47.155	57.942	65.447	80.414	71.682	40.11	53.75	27.989	39.709	36.055	44.516	34.798	35.455	0.29	0.917	0.992	0.832	0.0667	0.456	0.581	0.387	0.814
LOC103313297	uncharacterized protein LOC103313297	142.492	130.372	71.965	112.825	102.96	96.798	94.85	129.035	74.851	94.297	19.574	69.428	95.217	96.261	59.488	85.075	0.293	0.917	0.946	0.303	0.917	1	0.443	0.472	0.897
LOC660675	EF-hand domain-containing protein D2 homolog	667.458	691.14	497.192	597.83	635.875	590.259	602.891	699.669	486.706	467.632	353.003	452.103	529.302	525.516	424.559	443.216	0.293	0.923	0.992	0.276	0.771	0.994	0.508	0.539	0.543
Spz3		8.463	9.078	14.382	1.733	11.802	12.255	14.852	9.909	8.073	9.254	0.362	10.371	7.308	7.562	10.044	10.349	0.294	0.917	0.606	0.646	0.844	1	0.477	0.267	0.897
LOC107398337	putative gustatory receptor 28b	0.013	0.165	0.013	0.013	0.013	0.013	0.013	0.013	0.013	0.053	0.013	0.013	0.013	0.013	0.013	0.013	0.294	0.568	0.992	0.652	NaN	0.788	NaN	NaN	0.722
LOC654964	glutathione S-transferase 1	4.813	5.966	1.104	0.272	7.851	8.429	7.439	0.209	3.265	20.653	12.391	0.362	18.859	13.03	2.706	12.435	0.294	0.917	0.992	0.755	0.26	1	0.732	0.862	0.212
LOC663143	40S ribosomal protein S6	139.991	131.416	96.944	13.441	78.363	118.38	87.802	126.597	119.441	138.144	1.101	92.547	122.298	158.345	62.771	71.824	0.295	0.917	0.465	0.595	0.784	1	0.698	0.267	0.897
LOC107398761	23 kDa integral membrane protein-like	38.358	44.476	3.763	32.087	41.161	47.523	35.826	33.093	24.723	29.453	0.657	19.629	34.286	32.965	13.475	26.666	0.295	0.917	0.715	0.631	0.798	1	0.703	0.573	0.897
LOC103314581	uncharacterized protein LOC103314581	107.562	106.891	59.397	95.824	58.476	85.494	80.275	96.404	67.976	75.912	3.551	67.419	82.002	89.026	37.774	67.112	0.295	0.917	0.873	0.459	0.885	1	0.565	0.55	0.924
LOC656255	signal recognition particle 54 kDa protein	76.955	78.976	97.574	70.147	80.545	87.386	82.587	78.21	85.206	92.843	97.031	90.88	106.88	78.179	88.697	92.367	0.295	0.917	0.991	0.472	0.544	0.51	0.606	0.421	0.839
LOC103313408	zinc finger Y-chromosomal protein	76.496	73.761	47.061	54.431	51.867	59.535	58.136	58.609	52.519	38.982	38.274	42.172	53.222	44.088	36.891	48.819	0.295	0.917	0.992	0.19	0.854	0.523	0.837	0.465	0.609
LOC664320	proteasome assembly chaperone 2	124.04	118.551	83.75	96.897	119.749	95.111	92.567	126.451	76.458	101.907	63.154	87.53	107.875	111.824	68.965	95.335	0.295	0.917	0.992	0.246	0.784	0.84	0.741	0.281	0.897
LOC663446	calponin homology domain-containing protein DDB_G0272472	49.586	37.562	26.151	32.226	29.524	26.896	33.421	39.181	18.355	23.824	1.989	24.325	23.491	22.318	18.03	19.274	0.295	0.917	0.992	0.499	0.846	1	0.514	0.468	0.897
LOC103313851	potassium/sodium hyperpolarization-activated cyclic nucleotide-gated channel 1	87.074	79.619	68.894	75.621	53.596	71.677	61.58	84.286	46.827	58.682	3.616	40.35	52.455	61.712	29.882	22.622	0.295	0.924	0.992	0.581	0.283	1	0.606	0.564	0.364
LOC661547	LOW QUALITY PROTEIN: dedicator of cytokinesis protein 9	32.753	27.468	35.044	32.162	31.663	30.136	34.021	41.995	25.821	28.51	17.15	27.911	24.163	24.07	19.698	20.895	0.295	0.936	0.992	0.781	0.238	1	0.21	0.333	0.872
LOC663458	uncharacterized protein LOC663458	139.103	159.375	167.719	178.175	172.014	173.287	170.876	103.834	190.276	172.205	259.901	155.416	206.438	174.346	222.329	228.11	0.295	0.917	0.992	0.832	0.137	1	0.344	0.29	0.877
LOC655328	cytochrome b-c1 complex subunit 10	368.777	389.566	552.653	442.126	398.974	402.319	355.418	358.406	522.821	567.714	621.638	414.342	566.273	519.693	502.456	533.908	0.296	0.917	0.992	0.591	0.478	0.647	0.517	0.52	0.58
LOC664068	10 kDa heat shock protein, mitochondrial	464.461	486.233	329.73	364.011	542.677	394.482	459.32	254.117	518.09	445.825	731.356	522.903	551.833	504.912	541.601	622.88	0.296	0.917	0.992	0.799	0.204	1	0.289	0.647	0.591
LOC661316	LOW QUALITY PROTEIN: glucose dehydrogenase	0.218	7.571	0.335	0.959	1.503	1.993	0.636	0.151	0.036	0.144	0.044	0.077	0.097	0.135	0.013	0.087	0.297	0.917	0.992	0.516	0.498	0.575	0.772	0.649	0.541
LOC103313540	tetraspanin-8-like	9.735	14.469	1.983	17.31	10.572	8.779	9.214	13.074	0.303	0.816	1.556	0.662	4.113	5.541	0.214	0.824	0.297	0.917	0.992	0.79	0.132	0.363	0.703	0.654	0.344
LOC103314109	uncharacterized protein LOC103314109	584.937	503.819	352.36	375.896	376.688	482.59	399.727	469.275	353.106	491.568	100.724	380.251	474.5	503.864	239.294	323.387	0.298	0.917	0.845	0.394	0.833	1	0.661	0.487	0.897
LOC659408	uncharacterized protein LOC659408 isoform X1	502.907	445.872	264.305	415.942	326.37	430.261	330.481	449.348	333.63	379.62	10.28	301.339	409.45	440.19	220.039	344.065	0.298	0.917	0.848	0.529	0.906	1	0.582	0.538	0.959
LOC103315147		0.339	0.321	0.037	0.079	11.007	0.202	3.479	0.268	0.013	0.128	0.294	0.042	0.047	0.708	0.013	0.506	0.298	0.917	0.975	0.837	0.186	0.713	0.497	0.0284	0.96
LOC655554	Niemann-Pick C1 protein isoform X1	11.281	5.554	8.734	1.389	9.077	5.201	4.6	2.675	20.315	15.153	11.157	11.876	17.327	23.405	13.657	13.136	0.298	0.917	0.992	0.771	0.105	0.44	0.751	0.794	0.571
LOC660825	uncharacterized protein LOC660825	46.9	53.653	41.35	54.125	52.798	47.399	47.642	36.825	62.932	60.316	78.722	48.606	65.316	73.202	76.936	69.79	0.298	0.917	0.992	0.832	0.0418	0.494	0.558	0.371	0.76
LOC664141	uncharacterized protein LOC664141	15.874	16.082	15.511	16.224	19.1	13.713	12.929	8.27	19.468	19.023	27.651	12.181	25.167	25.976	20.13	23.671	0.298	0.917	0.992	0.832	0.0983	1	0.381	0.805	0.375
LOC659441	cathepsin L-like proteinase precursor	283.588	194.612	384.808	610.17	496.985	258.674	211.72	137.189	798.933	679.915	534.281	415.298	599.847	866.931	569.213	626.586	0.3	0.917	0.992	0.83	0.23	0.625	0.583	0.639	0.512
LOC661412	venom acid phosphatase Acph-1	5.342	4.459	10.586	8.595	7.929	1.507	3.067	0.166	14.052	12.443	8.314	1.423	15.531	19.44	2.552	10.993	0.3	0.917	0.992	0.832	0.362	0.938	0.584	0.849	0.414
LOC107397793	uncharacterized protein LOC107397793	0.013	0.013	0.013	0.013	0.053	0.013	0.013	0.013	0.013	0.013	0.013	0.013	0.013	0.013	0.013	0.163	0.301	0.917	0.468	NaN	0.591	1	0.228	0.833	0.25
LOC655403	adenylosuccinate synthetase isoform X1	110.582	134.148	166.921	120.215	112.073	141.61	142.445	137.789	165.232	187.204	192.315	169.168	143.651	164.201	202.827	171.934	0.301	0.917	0.992	0.46	0.572	0.726	0.653	0.353	0.869
LOC107397519	serine/threonine-protein kinase PRP4 homolog isoform X1	68.228	90.412	93.371	52.705	97.604	118.696	38.564	73.521	46.287	49.948	4.371	60.69	57.741	38.113	2.508	24.376	0.301	0.917	0.992	0.783	0.273	1	0.653	0.57	0.454
LOC103313827	monocarboxylate transporter 7	14.45	15.114	18.218	16.911	15.467	16.356	13.366	9.494	26.855	25.909	20.332	18.805	19.629	30.793	24.1	31.163	0.301	0.935	0.992	0.835	0.0766	1	0.102	0.867	0.0025
LOC662842	putative N-acetylglucosamine-6-phosphate deacetylase	58.969	47.987	48.643	54.991	61.406	51.826	48.392	45.712	49.504	54.751	38.31	41.678	55.32	43.333	50.144	47.168	0.302	0.917	0.838	0.14	0.83	0.622	0.85	0.346	0.897
LOC103313787	uncharacterized protein LOC103313787	1291.6	1648.23	1583.09	1198.59	1485.46	1701.64	1116.07	1229.19	1454.6	1535.83	256.453	1302.92	1511.41	1493.38	557.185	965.068	0.302	0.917	0.87	0.443	0.691	1	0.604	0.47	0.897
LOC660014	carboxypeptidase Q isoform X2	37.605	32.625	30.938	22.314	39.243	24.755	27.653	26.561	44.243	34.696	40.488	29.727	36.025	31.442	35.714	32.203	0.302	0.917	0.992	0.174	0.83	0.804	0.645	0.827	0.89
LOC107398707	uncharacterized protein LOC107398707	0.045	0.013	0.013	0.013	0.013	0.013	0.013	0.013	0.793	0.013	0.058	0.013	0.058	0.057	0.013	0.164	0.303	0.917	0.992	0.235	0.812	0.659	0.653	0.484	0.749
LOC663823	3-hydroxyisobutyrate dehydrogenase, mitochondrial	61.173	70.908	51.884	85.462	84.047	87.13	82.883	77.227	96.338	69.003	129.646	88.81	75.864	87.946	125.126	100.481	0.304	0.917	0.616	0.256	0.876	0.809	0.583	0.328	0.897
LOC656406	putative fatty acyl-CoA reductase CG5065	2.045	0.865	5.941	0.56	4.694	5.128	3.309	0.811	11.814	9.977	2.224	14.702	8.125	9.511	13.011	9.954	0.304	0.917	0.992	0.665	0.318	0.422	0.625	0.821	0.414
LOC107397660	sodium-coupled monocarboxylate transporter 1-like isoform X1	0.605	2.569	0.728	0.912	3.289	3.681	2.522	2.328	0.45	0.044	0.047	0.253	0.342	0.117	0.104	0.473	0.304	0.921	0.992	0.818	0.235	0.383	0.738	0.588	0.471
LOC655069	retinol dehydrogenase 12	432.517	360.311	233.128	295.86	295.898	302.614	270.259	357.456	245.191	300.003	56.305	241.932	311.593	295.777	151.513	219.845	0.305	0.917	0.905	0.337	0.877	1	0.594	0.456	0.913
LOC103313831	uncharacterized protein LOC103313831	1.024	2.785	0.052	0.862	1.316	0.199	0.062	0.216	0.013	0.013	0.013	0.588	0.042	0.06	0.046	0.159	0.305	0.917	0.99	0.0239	0.919	0.192	0.85	0.466	0.808
LOC107398148		3.357	1.68	1.604	0.238	9.832	0.163	6.429	0.411	3.9	0.048	1.528	0.737	0.713	0.059	0.013	0.394	0.306	0.917	0.77	0.832	0.244	0.273	0.786	0.0445	0.929
LOC663631	NFX1-type zinc finger-containing protein 1 isoform X1	8.403	9.217	14.55	8.205	9.839	7.555	12.945	8.177	16.583	16.077	21.884	18.178	14.709	14.215	20.99	13.527	0.306	0.917	0.992	0.263	0.738	0.811	0.539	0.334	0.897
LOC103312282	lipopolysaccharide-induced tumor necrosis factor-alpha factor homolog	84.688	64.973	42.747	71.888	48.172	43.95	57.566	75.948	32.594	61.842	3.381	30.525	48.035	41.084	18.477	33.519	0.306	0.917	0.992	0.594	0.228	0.849	0.614	0.584	0.334
Syt1		42.984	49.908	37.753	34.519	34.254	48.432	55.601	39.369	32.687	36.671	28.415	27.476	21.707	21.402	37.971	35.925	0.307	0.917	0.992	0.825	0.329	0.448	0.802	0.391	0.704
LOC657117	cathepsin B-like cysteine proteinase 4	6.534	5.865	1.426	0.934	8.093	5.689	6.608	0.276	14.3	9.308	1.466	12.292	14.987	13.151	6.937	12.387	0.308	0.917	0.988	0.832	0.111	0.666	0.794	0.81	0.297
LOC103313244	sentrin-specific protease	61.01	60.75	57.032	50.694	58.921	55.013	58.414	58.448	51.684	47.357	42.864	54.867	43.132	51.133	34.361	42.035	0.308	0.983	0.991	0.832	0.182	0.825	0.545	0.337	0.897
LOC655879	probable protein phosphatase 2C 21	42.724	47.72	42.001	41.95	42.229	35.965	47.283	52.507	55.702	41.829	62.891	77.387	53.83	49.918	65.886	56.508	0.308	0.921	0.992	0.458	0.595	0.973	0.661	0.759	0.265
LOC656287	poly(A)-specific ribonuclease PARN	70.2	69.496	30.846	51.897	58.332	58.681	68.673	71.266	51.761	49.041	48.797	32.277	53.107	50.112	37.386	45.311	0.308	0.917	0.992	0.614	0.472	1	0.61	0.502	0.587
LOC658559	probable isocitrate dehydrogenase	106.11	91.268	96.043	99.014	101.475	86.57	91.66	90.688	104.727	113.151	118.12	106.746	109.736	123.337	144.151	139.088	0.308	0.959	0.992	0.867	0.137	1	0.228	0.833	0.0216
LOC659449	uncharacterized protein LOC659449	17.318	13.519	13.214	2.148	12.786	13.765	7.359	11.45	31.268	17.389	22.852	17.116	31.456	30.523	25.354	25.996	0.309	0.917	0.992	0.773	0.0101	0.311	0.689	0.0429	0.832
LOC107397935	uncharacterized protein LOC107397935	0.013	0.013	0.013	0.044	0.013	0.013	0.013	0.013	0.109	0.013	0.013	0.013	0.013	0.013	0.013	0.013	0.31	0.917	0.466	0.664	NaN	0.263	0.85	0.235	0.897
LOC664192	uncharacterized protein LOC664192	4.965	2.147	1.031	4.918	4.374	0.864	1.487	0.767	15.329	8.764	12.137	0.89	14.653	9.469	6.811	10.28	0.31	0.917	0.762	0.638	0.405	0.409	0.751	0.34	0.834
LOC103312536	uncharacterized protein LOC103312536	67.733	61.266	29.748	54.015	40.997	58.696	54.504	61.492	46.963	54.912	2.873	39.171	50.166	63.325	22.892	41.685	0.31	0.917	0.87	0.553	0.766	1	0.613	0.564	0.911
LOC655964	dynactin subunit 2	59.16	57.05	35.908	37.092	50.717	46.295	50.415	34.531	64.12	46.667	85.481	42.443	58.308	51.565	78.706	66.254	0.31	0.917	0.959	0.66	0.307	1	0.249	0.606	0.849
LOC103312573	lipase member J-like	2.102	3.395	4.371	0.598	0.155	0.819	3.216	3.859	1.971	0.189	1.062	0.816	0.048	0.164	5.264	0.135	0.31	0.917	0.978	0.832	0.266	0.781	0.708	0.142	0.897
LOC659713	cadherin-related tumor suppressor	4.359	3.616	5.82	6.536	3.913	3.518	6.261	6.998	3.136	3.17	3.467	4.19	2.254	3.101	3.039	3.212	0.31	0.917	0.992	0.787	0.346	1	0.454	0.487	0.628
LOC662005	glycine N-methyltransferase	92.952	77.242	76.154	103.274	120.935	53.21	132.798	39.223	79.025	125.632	146.884	93.396	93.865	139.068	101.654	129.761	0.31	0.781	0.992	0.79	0.402	0.614	0.545	0.862	0.155
LOC655293	circumsporozoite protein	3649.5	3121.15	3861.53	4057.57	2956.81	4510.32	3494.09	3426.79	3310.87	4656.9	52.456	3182.81	3240.18	4155.82	1503.14	1884.92	0.311	0.917	0.886	0.59	0.242	1	0.602	0.565	0.597
LOC662736	zinc metalloproteinase nas-13	0.483	0.114	0.152	0.049	0.039	0.43	0.045	0.013	0.013	0.013	0.013	0.091	0.013	0.042	0.013	0.013	0.311	0.917	0.927	0.657	0.447	0.4	0.85	0.379	0.753
LOC658659	ufm1-specific protease 2	18.521	19.17	18.751	18.712	19.997	20.806	27.349	27.118	22.778	18.308	14.175	24.059	22.031	19.367	11.452	15.807	0.312	0.917	0.873	0.774	0.404	1	0.182	0.267	0.897
LOC659569	protein FAM60A	118.621	102.467	96.046	75.707	78.35	89.685	92.439	94.175	108.09	144.337	111.445	128.137	147.9	127.815	126.017	133.206	0.312	0.917	0.992	0.609	0.446	0.645	0.594	0.663	0.387
LOC663966	adenylyltransferase and sulfurtransferase MOCS3	20.011	23.457	34.424	32.451	27.199	25.384	21.806	14.167	18.73	15.246	29.708	20.456	18.131	15.605	19.868	25.81	0.313	0.917	0.886	0.226	0.812	1	0.333	0.721	0.421
LOC107397796		4.351	4.327	0.242	7.786	8.167	11.028	5.452	0.905	11.139	12.837	10.326	8.562	5.462	15.284	0.434	1.863	0.313	0.917	0.992	0.129	0.784	0.675	0.806	0.419	0.877
LOC662346	NADH dehydrogenase	285.884	301.796	266.831	294.175	324.672	315.65	277.573	262.233	326.604	353.363	521.468	349.124	384.238	354.819	455.092	406.614	0.313	0.981	0.992	0.683	0.314	1	0.168	0.361	0.897
LOC657122	WD repeat-containing protein mio-B isoform X1	2.114	1.087	3.924	2.258	0.338	0.131	0.696	3	3.684	3.228	3.019	3.482	1.149	1.565	5.175	3.686	0.313	0.917	0.992	0.798	0.632	0.794	0.85	0.786	0.126
LOC663138	phosphatidylinositide phosphatase SAC2 isoform X1	18.459	16.489	21.887	19.013	14.038	12.883	16.948	25.304	11.627	14.465	13.719	13.859	11.983	14.369	12.588	8.513	0.313	0.917	0.992	0.828	0.37	1	0.196	0.285	0.723
LOC660599	multidrug resistance-associated protein 4	5.419	4.57	1.001	0.841	7.431	6.283	4.264	4.71	8.932	6.194	11.094	6.618	9.084	5.196	8.414	8.22	0.314	0.917	0.618	0.664	0.23	0.632	0.619	0.476	0.679
LOC655346	uncharacterized protein LOC655346	0.724	2.362	0.038	0.165	3.247	3.529	0.181	0.259	0.884	4.85	0.259	1.063	7.708	4.514	6.324	0.262	0.314	0.917	0.992	0.787	0.373	1	0.85	0.331	0.882
LOC103314612		251.32	489.426	469.331	235.46	430.163	378.213	210.459	364.605	289.111	332.786	56.807	314.855	318.788	299.993	67.885	205.004	0.315	0.917	0.992	0.581	0.462	1	0.606	0.538	0.897
Trnaa-ugc		0.013	0.013	0.013	0.428	0.013	0.013	0.013	0.013	0.013	0.013	0.013	0.096	0.013	0.013	0.013	0.013	0.315	0.566	0.992	0.667	NaN	NaN	0.643	NaN	0.74
Trnaa-ugc		0.013	0.013	0.013	0.428	0.013	0.013	0.013	0.013	0.013	0.013	0.013	0.096	0.013	0.013	0.013	0.013	0.315	0.566	0.992	0.667	NaN	NaN	0.643	NaN	0.74
LOC107398516		0.062	0.013	0.077	0.013	0.013	0.013	0.361	0.064	0.013	0.013	1.962	0.013	0.42	0.013	0.064	0.013	0.317	0.917	0.385	0.248	0.759	0.686	0.672	0.776	0.897
LOC107398159	uncharacterized protein LOC107398159	158.755	134.628	155.422	152.903	161.852	156.102	155.927	132.369	150.977	132.335	192.476	107.278	154.033	131.219	156.87	159.69	0.317	0.917	0.578	0.502	0.685	0.964	0.438	0.837	0.897
LOC107398700	uncharacterized protein LOC107398700	34.983	12.67	26.757	19.519	16.648	16.183	20.008	30.473	37.116	51.754	0.719	43.363	20.68	52.5	13.708	33.257	0.317	0.917	0.737	0.387	0.897	1	0.527	0.628	0.298
LOC659116	uncharacterized protein LOC659116	12.544	9.336	2.264	1.59	17.585	6.898	6.146	1.482	29.044	25.599	15.728	14.513	24.759	33.721	18.394	24.917	0.317	0.917	0.991	0.768	0.21	0.0113	0.847	0.665	0.519
LOC664395	LOW QUALITY PROTEIN: alpha-amylase-like	0.792	0.037	0.236	0.567	0.79	1.7	0.473	0.146	1.7	5.332	5.307	0.721	4.845	5.595	3.062	4.042	0.317	0.917	0.992	0.671	0.414	0.375	0.798	0.844	0.124
LOC103313049	uncharacterized protein LOC103313049	98.48	59.292	12.754	113.121	109.047	66.565	51.154	45.754	261.439	172.602	266.89	158.522	269.502	229.892	243.686	236.742	0.317	0.917	0.992	0.817	0.000836	0.0031	0.734	0.633	0.0226
LOC663528	otopetrin-2 isoform X1	1.815	1.153	0.2	2.16	0.629	0.503	1.852	0.187	3.901	3.49	11.151	5.305	3.515	3.794	8.015	1.046	0.318	0.917	0.992	0.248	0.738	1	0.359	0.317	0.884
LOC661814	uncharacterized protein LOC661814	2678.12	2659.28	2770.49	2005.72	2805.68	3114.22	2398.64	2106.09	1874.06	1778.79	3043.59	1815.25	1896.42	2059.53	3271.91	2215.78	0.319	0.917	0.465	0.712	0.319	0.815	0.384	0.396	0.897
LOC103312342	adult-specific cuticular protein ACP-20	0.049	0.044	0.05	0.013	0.013	0.013	0.221	0.172	0.172	0.013	0.013	0.046	0.585	0.832	0.597	0.571	0.319	0.917	0.702	0.837	0.53	0.44	0.718	0.668	0.391
LOC656066	multifunctional protein ADE2 isoform X2	130.704	165.288	191.555	230.304	207.635	167.73	195.225	167.836	123.031	156.554	198.185	145.014	116.546	148.439	180.033	148.541	0.319	0.917	0.992	0.406	0.64	0.699	0.85	0.207	0.897
LOC100142123	zinc finger protein 271	24.119	26.963	33.02	29	21.406	26.479	22.57	28.841	24.569	20.881	19.389	30.609	23.903	21.313	24.307	20.538	0.319	0.917	0.992	0.459	0.795	1	0.492	0.359	0.785
LOC660505	signal recognition particle receptor subunit beta	34.719	44.234	65.062	41.295	48.28	41.728	38.248	26.393	39.909	41.791	56.569	34.82	37.452	37.326	46.159	42.29	0.319	0.619	0.992	0.588	0.606	1	0.254	0.635	0.733
LOC107398052	transmembrane protein 64, partial	122.304	88.63	77.39	73.98	75.549	99.369	95.556	120.986	61.214	104.002	40.683	84.544	84.494	90.685	41.3	70.258	0.321	0.917	0.616	0.592	0.468	1	0.293	0.31	0.917
LOC107398433		1.355	0.376	0.119	0.491	4.913	3.626	0.65	3.755	1.234	1.5	2.453	2.393	0.213	0.922	1.331	1.28	0.322	0.917	0.425	0.673	0.468	0.43	0.672	0.407	0.871
LOC107397841		58.9	46.335	55.712	55.659	45.637	7.186	44.394	54.689	25.321	33.942	0.657	21.835	34.496	35.604	15.442	34.477	0.322	0.917	0.599	0.197	0.9	1	0.198	0.237	0.897
LOC103312401	uncharacterized protein LOC103312401	31.918	41.171	2.998	30.546	26.57	33.713	27.999	31.039	21.725	27.249	0.668	23.492	30.33	24.898	19.037	14.747	0.322	0.917	0.763	0.592	0.9	1	0.684	0.581	0.897
LOC660706	ubiquitin carboxyl-terminal hydrolase 35	83.458	71.62	62.854	79.163	56.54	63.088	80.938	102.882	59.624	72.972	41.629	65.753	57.979	65.251	45.254	52.295	0.322	0.917	0.991	0.745	0.338	1	0.278	0.663	0.628
LOC658998	dehydrogenase/reductase SDR family member 4	47.831	49.952	4.7	51.702	33.871	28.205	35.786	45.356	29.004	40.156	0.757	48.184	63.074	47.838	29.596	45.611	0.323	0.917	0.564	0.603	0.9	1	0.596	0.595	0.936
LOC107398418	uncharacterized protein LOC107398418	62.399	43.14	34.227	5.474	32.445	30.31	37.709	59.424	30.515	31.808	0.654	37.698	40.663	31.347	9.732	24.933	0.323	0.917	0.573	0.6	0.562	1	0.636	0.266	0.897
LOC660397	uncharacterized protein LOC660397	8.013	7.709	11.825	11.398	10.856	10.508	11.005	10.612	10.982	15.305	16.252	11.397	10.165	14.044	13.944	12.438	0.323	0.917	0.991	0.316	0.858	0.362	0.85	0.396	0.726
LOC659811	sterile alpha and TIR motif-containing protein 1 isoform X6	50.214	40.458	65.36	65.451	48.302	47.177	63.119	61.911	62.518	97.208	84.912	96.133	58.534	79.111	84.459	79.265	0.323	0.917	0.992	0.387	0.733	0.543	0.857	0.81	0.312
LOC107398253		64.308	110.227	153.106	136.642	208.354	195.299	77.887	90.395	39.957	89.395	194.147	88.339	40.087	93.38	148.893	117.432	0.324	0.917	0.68	0.756	0.282	0.324	0.861	0.239	0.91
LOC659764	uncharacterized protein LOC659764	86.025	74.498	78.294	84.345	86.133	80.615	77.75	74.854	82.231	105.171	85.256	86.566	81.224	103.708	86.364	102.258	0.324	0.917	0.971	0.775	0.297	0.43	0.794	0.978	0.126
LOC103312230	fibrinogen C domain-containing protein 1	420.154	438.062	451.212	337.163	479.942	484.499	311.514	345.199	368.111	304.534	12.835	298.637	343.677	315.875	121.213	204.361	0.324	0.917	0.991	0.612	0.206	1	0.677	0.532	0.861
LOC103313339		9.285	17.217	2.237	18.525	25.432	29.057	26.638	14.712	30.362	30.413	38.176	16.396	27.194	28.465	25.383	17.652	0.324	0.917	0.992	0.609	0.827	0.2	0.68	0.457	0.897
LOC659094	hydroxyacid oxidase 1	40.626	40.844	4.465	44.974	52.241	35.426	38.055	22.815	64.528	57.177	73.945	75.72	49.255	62.621	82.223	76.157	0.324	0.917	0.992	0.681	0.0101	0.852	0.547	0.601	0.00693
LOC663539	protein GDAP2 homolog	78.285	84.993	66.537	75.812	77.332	92.337	86.207	74.209	69.419	76.233	65.202	78.523	72.208	68.527	85.001	87.06	0.324	0.566	0.992	0.832	0.382	0.964	0.247	0.677	0.494
LOC655036	aminopeptidase N	30.091	36.969	41.516	32.206	33.989	31.347	38.437	16.069	33.425	32.277	50.663	39.964	33.071	30.621	47.807	42.885	0.324	0.917	0.992	0.832	0.418	1	0.175	0.817	0.545
LOC103313105	zinc finger protein 239	65.734	67.861	44.881	50.972	61.917	58.286	44.999	56.614	50.882	43.109	42.546	37.823	56.925	49.515	35.385	54.298	0.325	0.917	0.992	0.453	0.621	0.752	0.85	0.407	0.764
LOC663390	uncharacterized protein LOC663390 isoform X1	405.552	436.917	375.46	362.476	423.822	388.055	348.547	283.835	416.322	403.449	648.598	457.475	463.648	481.688	557.809	512.99	0.325	0.917	0.992	0.699	0.39	1	0.0809	0.604	0.536
CYP9Z4		63.257	73.856	64.204	82.552	71.983	94.34	78.79	63.148	57.831	59.149	85.686	64.752	60.287	57.868	66.501	60.529	0.325	0.917	0.992	0.745	0.308	0.546	0.732	0.815	0.155
LOC659473	serine proteinase stubble isoform X1	31.525	38.186	39.628	40.965	31.408	56.929	41.152	45.545	34.759	32.332	34.642	46.121	27.633	36.057	51.032	29.094	0.326	0.917	0.558	0.837	0.138	0.617	0.806	0.431	0.784
LOC660346	folate-like transporter 3	3.203	5.967	0.362	1.639	7.217	0.764	1.04	1.019	16.575	13.821	13.041	1.859	21.09	21.536	13.691	16.981	0.326	0.917	0.951	0.783	0.266	0.0606	0.85	0.274	0.877
LOC103314351	LOW QUALITY PROTEIN: adenylate kinase 9	9.852	7.893	7.424	10.782	8.047	5.824	7.048	9.165	7.002	7.596	0.892	5.368	6.99	6.38	3.474	5.277	0.326	0.917	0.971	0.557	0.544	1	0.51	0.525	0.877
LOC654943	protein msta, isoform B	0.594	2.62	0.197	5.441	0.636	0.798	0.543	1	7.279	6.108	14.474	1.699	6.857	8.742	9.068	9.495	0.326	0.917	0.992	0.485	0.565	0.715	0.518	0.268	0.897
LOC107398698		56.656	41.915	23.757	6.37	43.743	33.999	26.448	39.038	32.024	27.5	0.494	27.766	47.039	51.508	2.34	21.386	0.327	0.917	0.612	0.575	0.568	1	0.802	0.31	0.912
LOC103312495	uncharacterized protein LOC103312495	12.795	22.689	14.102	16.445	22.051	17.787	18.488	1.94	15.545	17.324	38.874	24.501	20.191	19.746	31.062	25.485	0.327	0.917	0.937	0.482	0.527	1	0.425	0.44	0.69
LOC661644	protein suppressor of forked	25.183	22.498	15.529	20.294	23.277	21.042	25.247	33.66	23.528	22.765	16.86	18.006	22.085	22.149	13.934	19.016	0.327	0.917	0.992	0.832	0.11	1	0.545	0.407	0.843
Tcas_11340		17.062	11.367	18.324	17.346	17.451	18.133	14.484	1.913	21.908	26.54	31.483	16.984	25.948	32.736	32.902	23.03	0.327	0.917	0.992	0.832	0.464	0.911	0.545	0.704	0.673
LOC103314151	caspase-1-like	1.613	3.832	0.35	1.144	12.529	0.23	0.964	0.176	17.394	11.765	16.236	1.885	13.395	14.396	2.7	14.94	0.329	0.917	0.992	0.824	0.265	0.235	0.85	0.699	0.428
LOC655349	glutamine--fructose-6-phosphate aminotransferase	70.161	75.168	79.677	73.092	80.8	85.818	64.932	59.352	93.449	95.047	76.585	65.835	95.71	108.761	82.109	88.506	0.329	0.917	0.992	0.832	0.0667	1	0.711	0.842	0.103
LOC103314489	sodium-dependent neutral amino acid transporter B(0)AT2	17.027	10.66	1.239	15.345	9.792	14.743	8.596	14.059	9.379	8.602	6.441	7.606	7.128	7.81	4.633	4.308	0.33	0.917	0.992	0.612	0.328	1	0.648	0.662	0.219
LOC107397534		0.116	0.132	0.013	0.013	0.189	0.013	0.013	0.175	0.034	0.013	0.013	0.032	0.013	0.013	0.013	0.013	0.33	0.917	0.992	0.768	0.328	0.837	0.475	0.499	0.626
LOC107398053	uncharacterized protein LOC107398053	0.013	0.013	0.013	0.013	0.013	0.049	0.013	0.013	0.127	0.013	0.041	0.034	0.039	0.013	0.195	0.417	0.331	0.917	0.992	0.804	0.445	1	0.386	0.734	0.271
LOC656379	ATP-binding cassette sub-family E member 1	408.361	424.188	409.858	376.595	430.197	462.533	416.973	355.514	321.728	336.678	495.306	317.109	348.011	363.054	472.597	442.325	0.332	0.917	0.764	0.572	0.62	0.501	0.693	0.507	0.749
LOC662412	stomatin-like protein 2, mitochondrial isoform X1	64.111	48.949	60.991	56.159	53.081	45.63	54.91	39.185	47.57	60.267	72.211	47.762	63.427	53.154	61.543	56.737	0.332	0.917	0.843	0.216	0.767	0.823	0.475	0.644	0.897
LOC661538	probable methyltransferase BTM2 homolog	8.239	13.643	11.237	14.135	16.718	15.504	13.38	13.057	23.21	14.021	28.382	19.909	17.437	16.241	13.679	26.904	0.332	0.917	0.873	0.233	0.856	0.587	0.619	0.372	0.897
LOC658915	E3 ubiquitin-protein ligase TRIP12 isoform X1	86.565	71.522	79.276	112.449	80.218	86.612	88.854	135.25	60.455	77.692	47.304	73.932	55.487	71.918	45.669	53.681	0.332	0.917	0.992	0.775	0.351	1	0.0987	0.721	0.633
LOC659885	brachyurin	9.375	12.077	2.209	2.197	13.916	13.083	1.131	0.248	30.258	26.11	13.969	3.441	13.761	17.104	16.882	35.476	0.332	0.917	0.992	0.832	0.0865	0.951	0.806	0.649	0.531
LOC107398012		0.726	0.04	0.203	0.05	0.216	0.142	0.572	2.108	1.914	0.013	2.055	0.047	0.733	0.047	0.048	0.485	0.333	0.917	0.265	0.209	0.846	0.645	0.608	0.833	0.577
LOC100141599	leucine-rich repeat-containing protein 51	96.748	82.648	7.063	82.754	53.457	86.098	68.369	91.32	35.047	70.629	1	66.85	76.634	87.768	33.465	55.975	0.333	0.917	0.667	0.635	0.854	1	0.637	0.655	0.946
LOC103312187	polynucleotide 5\\'-hydroxyl-kinase NOL9	38.498	32.825	31.754	32.164	30.411	41.581	31.587	25.649	32.811	33.902	53.261	37.154	37.76	29.584	38.033	40.43	0.333	0.917	0.853	0.609	0.511	1	0.202	0.521	0.686
LOC664042	2-acylglycerol O-acyltransferase 1	106.532	122.309	120.751	105.788	86.768	112.322	110.122	77.043	93.868	89.711	138.691	105.603	99.944	93.964	110.539	104.884	0.333	0.917	0.92	0.59	0.709	0.846	0.559	0.606	0.579
LOC660232	uncharacterized protein LOC660232	43.48	15.199	6.161	4.869	53.258	40.324	9.884	16.685	169.346	103.87	129.886	29.037	145.144	109.973	164.194	92.353	0.333	0.922	0.941	0.793	0.0701	0.464	0.748	0.376	0.864
LOC103314330	coiled-coil domain-containing protein 39 isoform X1	78.814	58.989	35.207	58.133	27.871	47.657	53.342	76.892	34.679	61.922	3.167	27.473	39.069	44.85	16.938	25.301	0.333	0.917	0.98	0.541	0.613	1	0.569	0.641	0.439
LOC103314633	uncharacterized protein LOC103314633	0.052	0.926	0.049	0.251	0.273	0.013	1.201	0.05	1.315	5.767	6.228	0.224	0.27	0.29	1.109	6.138	0.333	0.917	0.992	0.541	0.552	0.781	0.489	0.757	0.293
LOC103313052	gastric triacylglycerol lipase-like	19.239	20.875	32.845	34.822	23.509	33.592	23.95	15.134	26.408	29.323	37.306	34.611	27.945	24.838	31.767	36.628	0.333	0.917	0.992	0.653	0.473	1	0.412	0.784	0.327
sPLA2C		36.416	43.744	32.968	42.729	23.149	42.786	23.012	41.422	22.748	27.786	34.153	26.676	22.829	24.038	25.142	31.502	0.333	0.917	0.992	0.76	0.466	0.704	0.569	0.833	0.541
LOC660550	signal peptidase complex subunit 1	158.998	192.306	166.398	151.942	194.634	174.205	115.029	106.837	210.201	195.706	181.047	225.122	217.296	203.467	211.722	223.811	0.333	0.917	0.999	0.837	0.173	1	0.309	0.792	0.137
LOC103314314	brachyurin	10.775	21.086	6.76	95.418	31.986	11.539	17.697	10.983	66.851	64.815	43.57	102.364	64.347	115.421	30.761	68.379	0.334	0.917	0.992	0.806	0.0449	0.0947	0.795	0.844	0.00861
LOC107397529		10.553	0.499	0.368	0.076	3.721	20.97	27.905	2.232	0.791	0.06	0.284	0.057	0.259	0.054	0.407	0.052	0.334	0.917	0.992	0.832	0.27	0.562	0.685	0.778	0.577
LOC658229	protein kintoun	46.448	48.107	47.674	50.147	46.309	46.029	44.359	55.005	36.015	45.698	33.764	39.951	39.173	37.599	36.421	32.487	0.335	0.939	0.992	0.679	0.426	1	0.185	0.747	0.414
LOC107398016	EF-hand domain-containing family member B	27.283	18.697	14.952	2.938	14.66	19.623	15.887	23.412	12.836	19.504	0.458	17.163	15.67	22.779	9.625	12.655	0.336	0.917	0.564	0.602	0.878	1	0.674	0.337	0.897
LOC661151	presenilins-associated rhomboid-like protein, mitochondrial	53.053	60.22	50.911	42.628	39.967	52.871	50.001	53.377	34.846	48.104	26.958	40.041	48.143	45.437	43.637	38.007	0.336	0.917	0.957	0.283	0.878	0.934	0.5	0.581	0.609
LOC663656	alcohol dehydrogenase	55.355	54.827	45.4	74.485	35.122	58.335	46.191	72.195	43.181	53.489	18.163	42.199	43.944	48.898	29.257	37.391	0.336	0.917	0.99	0.596	0.452	1	0.285	0.762	0.79
LOC663885	acetyl-CoA acetyltransferase, mitochondrial isoform X2	25.302	32.816	34.524	31.069	37.38	35.415	48.439	20.367	45.586	40.432	51.107	49.97	33.496	40.125	51.982	41.589	0.336	0.917	0.992	0.24	0.675	1	0.425	0.465	0.754
LOC655794	dynein heavy chain 2, axonemal-like	6.436	9.871	4.197	7.049	1.915	7.313	6.092	9.041	0.691	3.232	0.194	0.591	1.916	2.723	0.501	0.711	0.336	0.919	0.992	0.34	0.762	1	0.452	0.736	0.331
LOC656464	uncharacterized protein LOC656464	321.063	345.682	441.588	345.154	362.357	300.764	267.373	189.08	359.436	339.156	501.526	372.392	392.011	349.701	532.547	452.827	0.339	0.917	0.992	0.832	0.315	1	0.141	0.713	0.596
LOC107397976		0.047	0.536	0.597	0.013	0.782	0.013	0.043	0.836	0.037	0.044	0.013	0.114	0.047	0.144	0.013	0.049	0.34	0.779	0.992	0.593	0.493	0.992	0.283	0.466	0.69
LOC100142306	uncharacterized protein LOC100142306	17.129	7.237	17.806	1.739	20.571	2.698	1.984	0.078	12.995	12.918	3.089	21.575	8.415	10.38	0.493	13.003	0.34	0.917	0.992	0.832	0.476	1	0.648	0.783	0.323
LOC107398735	nose resistant to fluoxetine protein 6-like	0.048	0.013	0.037	0.607	0.051	0.013	0.161	0.05	0.013	0.013	0.013	0.013	0.013	0.013	0.013	0.146	0.341	0.917	0.525	0.191	0.808	1	0.604	0.833	0.217
LOC661987	protein asunder	13.62	11.338	11.646	16.023	13.372	15.799	12.727	14.885	14.703	14.062	12.788	13.591	15.815	12.657	10.08	7.621	0.341	0.917	0.702	0.832	0.342	1	0.274	0.809	0.395
LOC656023	ell-associated factor Eaf	27.836	27.233	29.768	34.066	21.942	33.724	34.844	49.268	36.279	28.863	16.234	36.927	22.871	27.376	32.245	27.056	0.341	0.917	0.925	0.542	0.543	1	0.182	0.541	0.891
LOC656966	calmodulin-binding transcription activator 2 isoform X1	31.516	27.455	23.016	32.333	22.545	23.133	26.927	33.53	21.99	26.876	18.142	28.803	26.436	24.824	19.637	22.103	0.341	0.917	0.992	0.396	0.713	1	0.317	0.707	0.692
LOC662571	acid phosphatase type 7	118.546	102.861	126.743	91.114	117.306	111.586	142.049	105.469	120.057	126.207	115.815	102.646	129.245	111.118	124.158	110.766	0.341	0.824	0.992	0.647	0.529	1	0.446	0.896	0.724
LOC103313842	cuticle protein 65	0.013	0.05	0.057	0.013	0.013	0.013	0.279	0.013	0.013	0.013	0.013	0.013	0.013	0.298	0.013	0.013	0.342	0.917	0.468	0.832	0.307	0.669	0.569	0.527	0.601
LOC103313782	uncharacterized protein LOC103313782	1499	1828.77	1626.09	1220.38	1574.79	1652.91	1215.26	1354.67	1491.19	1618.53	28.413	1496.35	1616.07	1593.98	546.532	1015.73	0.342	0.917	0.899	0.579	0.705	1	0.648	0.552	0.904
LOC657168	ATP synthase subunit O, mitochondrial	403.854	365.708	415.369	373.784	419.173	451.313	393.32	288.304	451.802	426.524	506.087	370.159	447.367	494.284	538.833	487.949	0.342	0.917	0.923	0.832	0.235	1	0.444	0.833	0.454
LOC103313584	uncharacterized protein LOC103313584	5.141	7.38	1.623	0.086	0.059	0.382	6.319	0.299	14.185	1.324	1.693	4.446	10.165	6.187	2.767	9.578	0.342	0.917	0.992	0.727	0.397	0.23	0.85	0.464	0.728
LOC661843	endoplasmic reticulum metallopeptidase 1 isoform X1	27.165	21.386	22.985	26.827	22.186	24.214	26.193	32.972	15.499	21.441	14.837	15.537	14.919	18.764	16.265	14.52	0.342	0.917	0.993	0.825	0.21	1	0.249	0.575	0.597
LOC663815	glyceraldehyde-3-phosphate dehydrogenase	201.942	198.737	111.221	180.047	145.036	173.664	179.907	192.649	120.018	157.802	7.264	126.7	136.763	146.51	63.753	101.662	0.343	0.917	0.976	0.607	0.427	1	0.629	0.593	0.897
LOC103314227	feline leukemia virus subgroup C receptor-related protein 2	16.343	12.263	1.321	16.419	9.614	10.481	15.795	8.355	1.322	7.588	0.817	4.815	6.048	6.682	4.987	4.861	0.343	0.917	0.992	0.691	0.131	0.833	0.552	0.655	0.234
LOC664486	phosphatidate phosphatase LPIN3	37.54	43.676	47.423	49.776	34.997	38.516	44.668	46.331	29.951	40.535	42.339	46.23	32.112	45.276	46.69	42.322	0.344	0.917	0.68	0.393	0.68	0.868	0.98	0.215	0.936
LOC103312775	gem-associated protein 8	90.051	90.41	75.408	102.243	112.559	123.752	81.379	61.804	117.382	95.344	176.409	105.461	133.411	104.75	177.9	124.143	0.344	0.917	0.734	0.775	0.361	1	0.321	0.391	0.897
Cyp9		8.659	8.024	1.742	11.061	9.909	10.749	10.52	5.65	19.797	15.58	13.296	12.457	19.495	19.186	19.929	19.697	0.344	0.917	0.992	0.79	0.0216	0.127	0.69	0.604	0.115
LOC103313000	uncharacterized protein LOC103313000	12.404	7.073	9.487	2.275	8.841	11.612	7.873	6.59	21.357	16.647	22.959	14.86	25.754	21.951	22.534	19.138	0.344	0.917	0.992	0.818	0.00111	0.00494	0.771	0.00517	0.897
LOC103312129	uncharacterized protein LOC103312129	0.142	1.462	0.573	0.109	0.172	0.692	0.5	0.13	2.972	3.422	1.533	7.178	4.971	2.35	6.492	1.107	0.345	0.923	0.992	0.456	0.608	0.494	0.656	0.618	0.461
LOC103313894	chymotrypsin BI	0.63	0.126	0.013	0.21	0.041	0.15	0.831	0.153	1.253	0.902	4.981	0.654	1.01	6.234	0.297	4.321	0.345	0.917	0.992	0.542	0.546	0.937	0.344	0.391	0.83
LOC655969	sin3 histone deacetylase corepressor complex component SDS3	43.645	51.799	26.346	30.825	42.539	39.446	36.894	40.81	34.131	24.538	49.571	32.514	41.151	31.428	45.029	40.662	0.346	0.917	0.598	0.518	0.854	0.289	0.802	0.664	0.552
LOC659910	mitochondrial inner membrane protease ATP23 homolog	20.16	27.197	32.95	2.265	38.358	22.24	27.037	23.381	19.645	22.885	28.097	19.531	21.632	12.853	27.907	21.977	0.346	0.917	0.859	0.652	0.221	0.119	0.611	0.738	0.782
LOC103315221	uncharacterized protein LOC103315221	849.481	885.549	912.854	749.918	455.179	863.609	616.921	739.493	739.91	1042.1	18.079	695.267	836.066	772.118	297.648	594.156	0.346	0.917	0.885	0.572	0.671	1	0.633	0.581	0.91
LOC103312951	male-specific lethal 1 homolog	42.434	39.623	30.254	43.49	29.72	31.756	34.638	36.13	26.94	34.308	37.708	42.136	37.738	41.447	35.905	36.423	0.348	0.917	0.791	0.131	0.885	0.183	0.85	0.634	0.794
LOC100142524	dehydrogenase/reductase SDR family protein 7-like	96.647	71.765	67.059	64.745	67.087	83.25	84.973	77.294	70.064	80.39	31.514	58.71	77.123	83.502	41.352	59.441	0.348	0.917	0.793	0.702	0.282	1	0.744	0.401	0.897
LOC658815	THO complex subunit 1	25.97	23.247	27.711	31.767	27.044	23.538	27.149	27.237	20.201	23.698	18.716	22.242	22.097	17.577	19.301	18.818	0.348	0.917	0.992	0.779	0.311	0.689	0.572	0.381	0.744
LOC664468	uncharacterized protein LOC664468 isoform X2	1.545	0.149	0.707	5.281	3.888	0.158	2.971	0.259	0.548	2.769	0.159	2.849	2.616	3.627	0.139	1.389	0.349	0.917	0.699	0.69	0.401	0.493	0.684	0.599	0.54
LOC657560	probable cytochrome P450 6a14	2.425	3.888	0.169	1.378	6.46	2.452	4.398	0.937	7.068	7.983	9.578	1.348	10.559	8.114	0.345	9.722	0.349	0.917	0.833	0.599	0.516	0.107	0.825	0.207	0.897
LOC103312704	RUN domain-containing protein 1	78.741	66.655	39.569	84.85	49.265	72.725	46.979	73.655	43.924	58.92	3.395	49.953	53.779	58.012	24.2	42.957	0.349	0.917	0.954	0.557	0.756	1	0.591	0.621	0.897
LOC107398643	uncharacterized protein LOC107398643	17.207	11.765	19.749	3.273	13.557	16.792	14.919	21.472	37.251	27.386	27.001	62.643	31.592	32.642	56.69	30.774	0.35	0.917	0.764	0.726	0.0403	0.0332	0.656	0.0392	0.808
LOC660350	ATP-binding cassette sub-family G member 1	44.342	44.977	58.685	32.608	42.891	57.105	52.796	33.869	46.361	44.12	60.112	51.843	45.021	53.079	54.333	52.887	0.35	0.0824	0.992	0.359	0.706	1	0.172	0.805	0.506
LOC662380	uncharacterized protein LOC662380 isoform X1	32.566	32.231	36.738	32.166	38.073	40.115	43.631	28.404	21.574	24.025	27.171	27.704	30.64	26.536	30.092	26.336	0.35	0.917	0.992	0.832	0.262	0.725	0.533	0.59	0.572
LOC655134	LOW QUALITY PROTEIN: RNA-binding protein 26	35.58	37.328	47.335	46.35	35.999	37.865	37.856	45.333	41.184	32.778	50.772	42.284	45.438	33.246	48.344	42.087	0.351	0.917	0.4	0.729	0.27	0.537	0.903	0.708	0.446
LOC662816	protein CREBRF homolog	18.443	24.465	33.135	22.927	18.889	30.979	30.845	23.054	22.978	14.614	28.031	27.821	16.35	23.08	15.325	22.776	0.351	0.363	0.992	0.56	0.554	0.906	0.619	0.341	0.897
LOC100142195	serine/arginine-rich splicing factor RSZ21	139.706	122.127	125.182	158.714	142.929	110.462	117.637	135.585	133.839	110.226	96.803	96.847	114.607	108.721	102.815	102.053	0.351	0.917	0.992	0.615	0.497	1	0.312	0.649	0.498
LOC655552	protein RTF2 homolog	69.536	90.512	74.45	59.446	74.084	82.33	49.471	38.925	78.514	82.532	118.685	63.971	87.96	90.53	122.199	103.149	0.351	0.917	0.992	0.832	0.281	1	0.4	0.38	0.794
LOC100141934	golgin subfamily A member 6-like protein 22	0.05	0.112	0.042	0.013	0.449	0.037	0.154	0.061	3.319	0.043	0.013	0.338	0.039	0.647	0.04	0.42	0.352	0.917	0.365	0.154	0.867	0.608	0.793	0.292	0.897
LOC662207	coatomer subunit gamma	84.96	69.771	57.791	96.097	52.029	63.015	75.667	74.734	69.024	68.118	36.834	71	59.492	78.66	42.367	47.416	0.352	0.917	0.754	0.541	0.641	1	0.354	0.481	0.897
LOC655765	cullin-3 isoform X2	244.707	192.435	153.207	201.304	149.035	166.087	177.388	242.724	189.057	201.336	90.345	185.811	185.197	193.271	118.365	141.78	0.352	0.917	0.796	0.285	0.802	1	0.39	0.524	0.897
LOC661847	gamma-aminobutyric acid receptor-associated protein	1984.19	1802.95	1181.04	1560.92	1355.73	1575.75	1430.91	1995.08	1490.68	1600.74	823.543	1284.92	1634.11	1574	856.4	1243.8	0.352	0.917	0.814	0.456	0.627	1	0.514	0.474	0.897
LOC662674	guanine nucleotide-binding protein subunit beta-2	3.181	7.074	7.695	10.419	1.4	7.018	6.724	0.205	10.095	3.469	1.089	4.006	3.998	2.965	5.682	2.777	0.352	0.917	0.992	0.765	0.535	1	0.357	0.842	0.13
LOC660520	dual oxidase 1	4.588	4.458	5.848	6.338	4.734	5.404	7.481	5.824	8.235	8.896	12.544	8.67	7.987	9.67	10.539	9.355	0.352	0.917	0.995	0.439	0.671	0.857	0.629	0.438	0.763
LOC659725	alpha-1,2-mannosyltransferase ALG9	40.035	45.735	42.39	45.104	46.326	36.776	43.186	33.586	53.732	42.08	63.025	40.774	54.47	45.083	47.702	40.504	0.353	0.917	0.389	0.699	0.473	0.874	0.462	0.698	0.897
LOC656330	coatomer subunit epsilon	102.093	101.861	111.611	108.417	108.181	98.168	101.646	91.755	116.667	98.828	158.895	98.141	116.581	120.659	127.732	127.192	0.353	0.949	0.764	0.467	0.646	1	0.219	0.668	0.728
LOC664463	cytochrome P450 6a2	47.991	39.824	21.263	57.742	28.242	54.841	53.987	37.718	24.457	25.27	21.44	22.328	28.337	25	24.785	28.545	0.353	0.917	0.992	0.145	0.84	0.917	0.409	0.427	0.798
LOC103313394	uncharacterized protein LOC103313394 isoform X1	22.145	22.523	19.936	19.254	24.615	13.39	21.499	18.281	33.885	26.764	35.198	22.611	30.37	28.039	31.527	26.761	0.353	0.917	0.992	0.731	0.413	0.664	0.604	0.348	0.897
LOC654916	ubiquitin conjugation factor E4 A	49.912	50.163	53.52	42.587	41.878	56.616	51.338	56.507	45.797	45.155	61.083	52.087	49.324	51.577	52.572	53.139	0.354	0.917	0.574	0.271	0.79	1	0.366	0.279	0.891
LOC100142148	chymotrypsin-elastase inhibitor ixodidin-like	0.319	5.462	0.456	32.179	0.231	0.064	0.07	2.505	0.069	0.31	0.013	0.046	0.053	1.382	1.488	0.217	0.354	0.917	0.992	0.182	0.871	1	0.239	0.844	0.383
LOC107397670	uncharacterized protein LOC107397670	0.048	0.803	0.063	0.013	0.013	0.051	0.013	0.013	0.048	0.013	0.013	0.013	0.013	0.013	0.013	0.041	0.354	0.917	0.992	0.518	0.878	0.55	0.85	0.862	0.176
[truncated: 11,419 more rows]

## Sheet: All_01
Gene	Description	RH15	RH15*	RH90	RH90*	RL15	RL15*	RL90	RL90*	SH15	SH15*	SH90	SH90*	SL15	SL15*	SL90	SL90*	P_all		Gene	LOC662432	LOC107398755
[truncated: 352 more rows]
[truncated: 11 more columns]

[truncated: 10 more sheets: S_05, R_05, RS_15_01, RS_90_01, RS_L_01, RS_H_01, RS_N_01, RS_Y_01, ncRNA, Summary]
